# Supplementary material for: Shifts in the Bacterial Population and Ecosystem Functions in Response to Vegetation in the Yellow River Delta Wetlands
Source: mSystems. 2020 Jun 9;5(3):e00412-20. doi: 10.1128/mSystems.00412-20 (PMC7289592; doi:10.1128/mSystems.00412-20)
Supplement: TABLE S1 [file mSystems.00412-20-st001.xlsx]

## Sheet: Sheet1
Table S1. Geochemical features of 15 soil samples collected from five locations along the vegetation transition zone in the Yellow River Delta.
Parameters	Soil samples
	A	B	C	D	E
Latitude	37°48'58" N	37°48' 51" N	37°49' 2" N	37°48' 58" N	37 48' 53" N
Longitude	119°6' 38" E	119°5' 29" E	119°3' 56" E	119°3' 27" E	119°2' 43" E
Elevation (m)	4.49	8.08	12.81	8.45	6.96
pH	8.79 ± 0.15	8.54 ± 0.05	8.16 ± 0.10	7.97 ± 0.12	7.75 ± 0.08
SOC (g/kg)	16.28 ± 4.32	17.02 ± 0.71	22.68 ± 2.81	25.79 ± 1.00	39.15 ± 8.47
TN (g/kg)	0.43 ± 0.03	0.29 ± 0.05	0.35 ± 0.11	0.47 ± 0.03	1.25 ± 0.14
Salinity (g/kg)	6.88 ± 2.15	5.30 ± 0.18	19.30 ± 0.94	16.97 ± 0.32	14.87 ± 0.69
NO2 -(mg/kg)	0.11 ± 0.03	0.02 ± 0.01	0.02 ± 0.01	0.13 ± 0.18	0.02 ± 0.01
NO3-(mg/kg)	2.69 ± 1.99	3.24 ± 1.08	3.29 ± 0.73	9.67 ± 4.41	10.63 ± 4.11
NH4+(mg/kg)	6.40 ± 4.48	4.82 ± 2.28	5.06 ± 1.68	9.70 ± 3.44	6.72 ± 2.56
C/N	38.19 ± 10.07	59.20 ± 10.28	70.44 ± 25.56	55.28 ± 4.78	31.11 ± 4.19
Water content (%)	18.02 ± 0.67	14.58 ± 0.48	13.97 ± 0.31	17.09 ± 0.75	21.08 ± 1.72
SOC: soil organic carbon; TN: total nitrogen; C/N: ratio of SOC to TN
