# Supplementary material for: Shifts in the Bacterial Population and Ecosystem Functions in Response to Vegetation in the Yellow River Delta Wetlands
Source: mSystems. 2020 Jun 9;5(3):e00412-20. doi: 10.1128/mSystems.00412-20 (PMC7289592; doi:10.1128/mSystems.00412-20)
Supplement: TABLE S2 [file mSystems.00412-20-st002.xlsx]

## Sheet: Sheet1
Table S2. Predominant bacterial community compositions in each plot at the different taxonomic levels.
phylum/relative abundance (%)	A	B	C	D	E
p__Proteobacteria	39.9775	55.2281	40.8714	47.1308	43.0463
p__Bacteroidetes	23.8092	12.3205	13.6899	12.8893	9.37119
p__Chloroflexi	4.28766	4.80629	9.67711	10.8673	14.8132
p__Gemmatimonadetes	1.29538	9.58151	10.3798	9.69384	8.20965
p__Acidobacteria	1.18783	4.80868	7.35403	4.08212	3.81444
p__Cyanobacteria	18.685	0.28202	0.48517	0.73373	0.12189
p__Planctomycetes	1.05877	4.39282	5.45398	3.15958	1.99326
p__Parcubacteria	1.3145	1.3862	2.37088	1.98609	4.5171
p__Actinobacteria	1.20695	0.87235	2.7963	0.87952	1.37186
p__unclassified_k__norank	0.31787	1.01575	0.94405	0.80304	1.14242
p__Latescibacteria	0.11711	0.14101	0.42781	0.92015	1.68734
p__Nitrospirae	1.37425	0.51624	0.5258	0.23422	0.61184
p__Ignavibacteriae	0.63574	0.00239	0.00956	0.38718	1.71363
p__Verrucomicrobia	1.78055	0.1912	0.20793	0.38718	0.15774
p__Deferribacteres	0.0956	0.14579	0.40869	0.62618	1.41249
others	2.85605	4.30917	4.3976	5.21976	6.01563
class/relative abundance (%)	A	B	C	D	E
c__Gammaproteobacteria	22.8412	23.7781	20.9221	15.5493	15.7883
c__Alphaproteobacteria	5.79814	22.9631	12.9753	15.6521	9.83485
c__Deltaproteobacteria	7.57391	6.57967	4.8039	13.3505	14.4786
c__Gemmatimonadetes	1.29538	9.58151	10.3798	9.69384	8.20965
c__Anaerolineae	3.2504	2.88951	5.03573	8.92426	11.6584
c__Flavobacteriia	14.0938	6.29048	1.32167	3.28386	2.36849
c__Acidobacteria	1.18783	4.80868	7.35403	4.08212	3.81444
c__Cyanobacteria	18.685	0.28202	0.48517	0.73373	0.12189
c__Bacteroidetes_Incertae_Sedis	0.99185	3.2982	8.13795	3.78815	1.91678
c__Cytophagia	5.85311	2.19641	1.50092	2.57403	1.78055
c__Phycisphaerae	0.39435	3.20977	2.95404	1.68256	0.65008
c__norank_p__Parcubacteria	1.1472	1.14481	2.12232	1.67061	2.67202
c__Actinobacteria	1.20695	0.87235	2.7963	0.87952	1.37186
c__Sphingobacteriia	1.57979	0.4541	1.81879	1.41966	1.45312
c__Ardenticatenia	0.43976	0.42064	1.89049	0.79348	0.99185
others	13.6612	11.2306	15.5015	15.9222	22.889
order/relative abundance (%)	A	B	C	D	E
o__Rhodospirillales	1.6969	11.3979	7.51177	10.1886	5.92959
o__norank_c__Gemmatimonadetes	0.67876	8.23594	9.97586	9.4644	8.0304
o__Anaerolineales	3.2504	2.88951	5.03573	8.92426	11.6584
o__Flavobacteriales	14.0938	6.29048	1.32167	3.28386	2.36849
o__Oceanospirillales	5.64279	9.29471	4.52427	2.77957	1.01814
o__norank_c__Cyanobacteria	17.9776	0.26768	0.3585	0.67159	0.10516
o__Xanthomonadales	4.19684	2.86561	2.66724	3.92916	2.74611
o__Order_III	0.56643	2.83932	6.92622	2.98989	1.09701
o__Desulfobacterales	2.70309	0.36328	0.1195	5.01183	5.91525
o__Cytophagales	5.85311	2.19641	1.50092	2.57403	1.78055
o__Desulfuromonadales	3.18587	1.51287	1.00619	3.15241	2.91102
o__norank_c__Acidobacteria	0.22944	2.27528	6.33828	1.32884	1.54872
o__Rhodobacterales	2.2944	3.52286	2.7007	2.02672	0.94883
o__Alteromonadales	5.2102	1.4579	2.66007	0.60706	0.53297
o__Chromatiales	0.47083	0.94883	2.74611	1.8642	3.28147
others	31.9495	43.6414	44.607	41.2036	50.1279
family/relative abundance (%)	A	B	C	D	E
f__norank_c__Gemmatimonadetes	0.67876	8.23594	9.97586	9.4644	8.0304
f__Anaerolineaceae	3.2504	2.88951	5.03573	8.92426	11.6584
f__Rhodospirillaceae	1.22129	9.5361	6.22834	9.41182	5.29385
f__Flavobacteriaceae	12.8176	5.8794	0.87713	2.62422	1.1711
f__norank_c__Cyanobacteria	17.9776	0.26768	0.3585	0.67159	0.10516
f__Oceanospirillaceae	4.12992	8.05908	1.11135	1.36708	0.48039
f__Unknown_Family_o__Order_III	0.40869	2.71982	5.6643	2.17968	0.80782
f__norank_c__Acidobacteria	0.22944	2.27528	6.33828	1.32884	1.54872
f__Rhodobacteraceae	2.2944	3.52286	2.7007	2.02672	0.94883
f__Flammeovirgaceae	4.61509	1.74231	1.03248	2.39239	1.55111
f__Desulfobulbaceae	1.94546	0.13145	0.05019	3.93394	4.64855
f__norank_p__Parcubacteria	1.1472	1.14481	2.12232	1.67061	2.67202
f__Phycisphaeraceae	0.38718	3.20977	2.95165	1.60608	0.54492
f__Ectothiorhodospiraceae	0.2629	0.93927	2.73416	1.62042	2.69831
f__JTB255_marine_benthic_group	2.77957	1.86659	1.53199	1.37186	0.34655
others	45.8545	47.5801	51.287	49.4061	57.4938
genus/relative abundance (%)	A	B	C	D	E
g__norank_c__Gemmatimonadetes	0.67876	8.23594	9.97586	9.4644	8.0304
g__norank_f__Anaerolineaceae	3.23845	2.88951	5.03573	8.90992	11.5819
g__norank_c__Cyanobacteria	17.9776	0.26768	0.3585	0.67159	0.10516
g__norank_f__Rhodospirillaceae	0.478	5.10504	3.18587	3.18348	3.10222
g__norank_c__Acidobacteria	0.22944	2.27528	6.33828	1.32884	1.54872
g__unclassified_f__Rhodobacteraceae	1.03726	3.09983	2.4617	1.6252	0.85801
g__norank_f__Unknown_Family	0.0239	2.63617	4.1586	1.39337	0.68115
g__norank_p__Parcubacteria	1.1472	1.14481	2.12232	1.67061	2.67202
g__Pelagibius	0.27485	2.04106	1.48897	3.66387	0.55687
g__norank_f__JTB255_marine_benthic_group	2.77957	1.86659	1.53199	1.37186	0.34655
g__Desulfobulbus	1.35513	0.11711	0.00717	2.65529	3.24562
g__norank_f__Unknown_Family_o__Gammaproteobacteria_Incertae_Sedis	1.58457	1.67539	1.15437	1.06833	1.41966
g__norank_o__Xanthomonadales	0.61184	0.67876	0.9799	2.28006	1.8642
g__Marinobacterium	1.32406	3.77142	0.38718	0.17208	0.0478
g__unclassified_c__Gammaproteobacteria	0.99424	1.06116	0.78392	1.05877	1.68256
others	66.2651	63.1342	60.0296	59.4823	62.2571
