# Supplementary material for: Shifts in the Bacterial Population and Ecosystem Functions in Response to Vegetation in the Yellow River Delta Wetlands
Source: mSystems. 2020 Jun 9;5(3):e00412-20. doi: 10.1128/mSystems.00412-20 (PMC7289592; doi:10.1128/mSystems.00412-20)
Supplement: TABLE S3 [file mSystems.00412-20-st003.xlsx]

## Sheet: Sheet1
Table S3. Metagenomic and metatranscriptomic sequencing information of the plots A and C soil samples.
Parameters	A-metagenome	C-metagenome	A-metatranscriptome	C-metatranscriptome
Raw reads	38595228	52242606	109568962	120826428
Q20 (%)	92.13	92.71	90.55	93.73
Clean reads (%)	95.9	96.55	93.94	97.96
Contigs number	584595	1109054	675509	575912
N50 of contigs (bp)	468	512	278	437
GC content (%)	56.63	64.65	39.48	50
Total sequence length (bp)	287147149	593782304	208006779	233323191
Sequences greater than 1kb	29328	70262	7378	13242
