# Supplementary material for: Shifts in the Bacterial Population and Ecosystem Functions in Response to Vegetation in the Yellow River Delta Wetlands
Source: mSystems. 2020 Jun 9;5(3):e00412-20. doi: 10.1128/mSystems.00412-20 (PMC7289592; doi:10.1128/mSystems.00412-20)
Supplement: TABLE S4 [file mSystems.00412-20-st004.xlsx]

## Sheet: pathways and elements cycling
Table S4. Abundance of the genes associated with metabolic pathways and elements cycling retrieved from the 9969 KEGG orthologs (KOs).
	KOs	gene name and function	relative abundance in A (%)	relative abundance in C (%)
Glyoxylate and dicarboxylate metabolism
	K01637	E4.1.3.1, aceA; isocitrate lyase [EC:4.1.3.1]	0.0373031	0.0342165
	K01895	ACSS, acs; acetyl-CoA synthetase [EC:6.2.1.1]	0.0398192	0.144731
	K01638	aceB, glcB; malate synthase [EC:2.3.3.9]	0.0210787	0.097467
	K01647	CS, gltA; citrate synthase [EC:2.3.3.1]	0.0544354	0.0914873
	K01681	ACO, acnA; aconitate hydratase [EC:4.2.1.3]	0.0543346	0.152916
	K01682	acnB; aconitate hydratase 2 / 2-methylisocitrate dehydratase [EC:4.2.1.3 4.2.1.99]	0.0599425	0.000333141
	K08692	mtkB; malate-CoA ligase subunit alpha [EC:6.2.1.9]	0.000136489	0
	K14067	mtkA; malate-CoA ligase subunit beta [EC:6.2.1.9]	0.000246274	0.00294345
	K17865	croR; 3-hydroxybutyryl-CoA dehydratase [EC:4.2.1.55]	7.7146e-05	0.0147679
	K14446	ccr; crotonyl-CoA carboxylase/reductase [EC:1.3.1.85]	2.96716e-06	0.00728272
	K05606	MCEE, epi; methylmalonyl-CoA/ethylmalonyl-CoA epimerase [EC:5.1.99.1]	0.00451601	0.0145739
	K14447	ecm; ethylmalonyl-CoA mutase [EC:5.4.99.63]	0.000620136	0.00538086
	K14448	mcd; (2S)-methylsuccinyl-CoA dehydrogenase [EC:1.3.8.12]	0.00147764	0.00210849
	K14449	mch, mcd; 2-methylfumaryl-CoA hydratase [EC:4.2.1.148]	0.00367037	0.00179643
	K08691	mcl; malyl-CoA/(S)-citramalyl-CoA lyase [EC:4.1.3.24 4.1.3.25]	0.000922785	0.00481157
	K01965	PCCA, pccA; propionyl-CoA carboxylase alpha chain [EC:6.4.1.3]	0.0224732	0.01481
	K01966	PCCB, pccB; propionyl-CoA carboxylase beta chain [EC:6.4.1.3 2.1.3.15]	0.0273572	0.039492
	K11263	bccA, pccA; acetyl-CoA/propionyl-CoA carboxylase, biotin carboxylase, biotin carboxyl	0.000192865	0.00353804
	K19312	pccB; acetyl-CoA/propionyl-CoA carboxylase carboxyl transferase subunit [EC:6.4.1.2 6.	0.000204734	0.000371094
	K01847	MUT; methylmalonyl-CoA mutase [EC:5.4.99.2]	0.0233753	0.0419463
	K01849	E5.4.99.2B, mcmA2; methylmalonyl-CoA mutase, C-terminal domain [EC:5.4.99.2]	6.82446e-05	0.0141353
	K01848	E5.4.99.2A, mcmA1; methylmalonyl-CoA mutase, N-terminal domain [EC:5.4.99.2]	0.00298199	0.0604546
	K19268	glmE, mutE, mamB; methylaspartate mutase epsilon subunit [EC:5.4.99.1]	0.00207404	0
	K01846	glmS, mutS, mamA; methylaspartate mutase sigma subunit [EC:5.4.99.1]	0.000329354	0
	K04835	mal; methylaspartate ammonia-lyase [EC:4.3.1.2]	0.00242417	0.000522905
	K19282	aceB; bifunctional (S)-malyl-CoA lyase/thioesterase [EC:4.1.3.24 3.1.2.30]	0	0.000674716
	K11517	HAO; (S)-2-hydroxy-acid oxidase [EC:1.1.3.15]	0.000519252	0.00276634
	K11472	glcE; glycolate oxidase FAD binding subunit	2.07701e-05	0.0316442
	K11473	glcF; glycolate oxidase iron-sulfur subunit	0.00299683	0.0163956
	K03781	katE, CAT, catB, srpA; catalase [EC:1.11.1.6]	0.00901719	0.00558749
	K18121	GLYR; glyoxylate/succinic semialdehyde reductase [EC:1.1.1.79 1.1.1.-]	0	0.0015392
	K19269	PGP, PGLP; phosphoglycolate phosphatase [EC:3.1.3.18 3.1.3.48]	0.000703216	0.000834961
	K01091	gph; phosphoglycolate phosphatase [EC:3.1.3.18]	0.00682149	0.0217216
	K01601	rbcL; ribulose-bisphosphate carboxylase large chain [EC:4.1.1.39]	21.8049	0.081434
	K01602	rbcS; ribulose-bisphosphate carboxylase small chain [EC:4.1.1.39]	2.63676	0.00546942
	K14272	GGAT; glutamate--glyoxylate aminotransferase [EC:2.6.1.4 2.6.1.2 2.6.1.44]	0.000350124	0.0173613
	K01915	glnA, GLUL; glutamine synthetase [EC:6.3.1.2]	0.109052	0.164951
	K02437	gcvH, GCSH; glycine cleavage system H protein	0.0113078	0.0280218
	K01608	gcl; tartronate-semialdehyde synthase [EC:4.1.1.47]	3.56059e-05	4.21698e-06
	K01816	hyi, gip; hydroxypyruvate isomerase [EC:5.3.1.22]	0.00426974	0.0226452
	K00865	glxK, garK; glycerate 2-kinase [EC:2.7.1.165]	0.000807066	0.00501398
	K11529	gck, gckA, GLYCTK; glycerate 2-kinase [EC:2.7.1.165]	0.000946523	0.000780141
	K15918	GLYK; D-glycerate 3-kinase [EC:2.7.1.31]	0.0014272	0.000877131
	K15893	HPR1; glycerate dehydrogenase [EC:1.1.1.29]	0	0.00101207
	K12972	ghrA; glyoxylate/hydroxypyruvate reductase [EC:1.1.1.79 1.1.1.81]	0.000468811	0.00158137
	K07248	aldA; lactaldehyde dehydrogenase / glycolaldehyde dehydrogenase [EC:1.2.1.22 1.2.1.21]	0	0.000257236
	K03779	ttdA; L(+)-tartrate dehydratase alpha subunit [EC:4.2.1.32]	0	0.00168679
	K07246	ttuC, dmlA; tartrate dehydrogenase/decarboxylase / D-malate dehydrogenase [EC:1.1.1.93	2.96716e-06	0.0100659
	K01625	eda; 2-dehydro-3-deoxyphosphogluconate aldolase / (4S)-4-hydroxy-2-oxoglutarate aldola	0.00156666	0.0134606
	K18123	HOGA1; 4-hydroxy-2-oxoglutarate aldolase [EC:4.1.3.16]	0	0.00182595
	K01432	AFMID; arylformamidase [EC:3.5.1.9]	0	0.00150968
	K07130	kynB; arylformamidase [EC:3.5.1.9]	0.000747723	0.00793635
	K01433	purU; formyltetrahydrofolate deformylase [EC:3.5.1.10]	0.00397302	0.0323442
	K01455	E3.5.1.49; formamidase [EC:3.5.1.49]	0.00263483	0.00690741
	K03418	E3.5.1.56; N,N-dimethylformamidase [EC:3.5.1.56]	0.000961358	0.00692849
	K01458	hutG; N-formylglutamate deformylase [EC:3.5.1.68]	0.00110081	0.00165727
	K01577	oxc; oxalyl-CoA decarboxylase [EC:4.1.1.8]	0.000744756	0.000923518
Carbon fixation in photosynthetic organisms
	k00024	mdh; malate dehydrogenase [EC:1.1.1.37]	0.0436498	0.0473904
	k00025	MDH1; malate dehydrogenase [EC:1.1.1.37]	0.00812407	0
	k00026	MDH2; malate dehydrogenase [EC:1.1.1.37]	0.0136756	0
	k00029	E1.1.1.40, maeB; malate dehydrogenase (oxaloacetate-decarboxylating)(NADP+) [EC:1.1.1.	0.031799	0.102987
	k00051	E1.1.1.82; malate dehydrogenase (NADP+) [EC:1.1.1.82]	0	0.000156028
	k00150	gap2; glyceraldehyde-3-phosphate dehydrogenase (NAD(P)) [EC:1.2.1.59]	0.00276836	0.0215994
	k00814	GPT, ALT; alanine transaminase [EC:2.6.1.2]	0.0174825	4.21698e-05
	k00927	PGK, pgk; phosphoglycerate kinase [EC:2.7.2.3]	0.0332351	0.0945657
	k01083	E3.1.3.8; 3-phytase [EC:3.1.3.8]	0.0010029	0.0144642
	k01100	E3.1.3.37; sedoheptulose-bisphosphatase [EC:3.1.3.37]	0	0.00026567
	k01595	ppc; phosphoenolpyruvate carboxylase [EC:4.1.1.31]	0.0130733	0.0462982
	k01595	ppc; phosphoenolpyruvate carboxylase [EC:4.1.1.31]	0.0130733	0.0462982
	k01601	rbcL; ribulose-bisphosphate carboxylase large chain [EC:4.1.1.39]	21.8049	0.081434
	k01602	rbcS; ribulose-bisphosphate carboxylase small chain [EC:4.1.1.39]	2.63676	0.00546942
	k01621	xfp, xpk; xylulose-5-phosphate/fructose-6-phosphate phosphoketolase [EC:4.1.2.9 4.1.2.	0.00691051	0.0336726
	k01623	ALDO; fructose-bisphosphate aldolase, class I [EC:4.1.2.13]	0.0239064	0.028123
	k01624	FBA, fbaA; fructose-bisphosphate aldolase, class II [EC:4.1.2.13]	0.0547233	0.0351654
	k01783	rpe, RPE; ribulose-phosphate 3-epimerase [EC:5.1.3.1]	0.00445667	0.0442234
	k01807	rpiA; ribose 5-phosphate isomerase A [EC:5.3.1.6]	0.00415699	0.0212198
	k01808	rpiB; ribose 5-phosphate isomerase B [EC:5.3.1.6]	0.00434392	0.0609564
	k02446	glpX; fructose-1,6-bisphosphatase II [EC:3.1.3.11]	0.00145391	0.0122124
	k03841	FBP, fbp; fructose-1,6-bisphosphatase I [EC:3.1.3.11]	0.021589	0.0247705
	k04041	fbp3; fructose-1,6-bisphosphatase III [EC:3.1.3.11]	0.00126994	0.00963157
	k05298	GAPA; glyceraldehyde-3-phosphate dehydrogenase (NADP+) (phosphorylating) [EC:1.2.1.13]	0.000178029	0
	k11532	glpX-SEBP; fructose-1,6-bisphosphatase II / sedoheptulose-1,7-bisphosphatase [EC:3.1.3	0.000225504	0.000603028
	k11645	fbaB; fructose-bisphosphate aldolase, class I [EC:4.1.2.13]	0.00541209	0.0294767
	k14272	GGAT; glutamate--glyoxylate aminotransferase [EC:2.6.1.4 2.6.1.2 2.6.1.44]	0.000350124	0.0173613
	k14454	GOT1; aspartate aminotransferase, cytoplasmic [EC:2.6.1.1]	0.0062874	0
	k14455	GOT2; aspartate aminotransferase, mitochondrial [EC:2.6.1.1]	0.0217789	0.000189764
Photosynthesis
	k02703	psbA; photosystem II P680 reaction center D1 protein [EC:1.10.3.9]	6.07805	0.0149154
	k02704	psbB; photosystem II CP47 chlorophyll apoprotein	1.74261	0.0116304
	k02705	psbC; photosystem II CP43 chlorophyll apoprotein	0.438492	0.00556641
	k02706	psbD; photosystem II P680 reaction center D2 protein [EC:1.10.3.9]	0.731353	0.00701705
	k02707	psbE; photosystem II cytochrome b559 subunit alpha	0.0409467	5.06037e-05
	k02708	psbF; photosystem II cytochrome b559 subunit beta	0.0122603	0
	k02709	psbH; photosystem II PsbH protein	0.0120437	0
	k02710	psbI; photosystem II PsbI protein	0.00064684	0
	k02711	psbJ; photosystem II PsbJ protein	0.00109191	0
	k02713	psbL; photosystem II PsbL protein	0.00286924	0
	k02716	psbO; photosystem II oxygen-evolving enhancer protein 1	0.000973227	0
	k02717	psbP; photosystem II oxygen-evolving enhancer protein 2	0.00286924	0
	k08901	psbQ; photosystem II oxygen-evolving enhancer protein 3	0.000528154	0
	k02718	psbT; photosystem II PsbT protein	0.00659005	0
	k02719	psbU; photosystem II PsbU protein	0.00110675	2.95188e-05
	k02720	psbV; photosystem II cytochrome c550	0.038395	4.63867e-05
	k02724	psbZ; photosystem II PsbZ protein	0.000756625	0
	k08903	psb28; photosystem II 13kDa protein	0.00904686	0
	k02689	psaA; photosystem I P700 chlorophyll a apoprotein A1	1.95806	0.00907493
	k02690	psaB; photosystem I P700 chlorophyll a apoprotein A2	0.600763	0.00360551
	k02691	psaC; photosystem I subunit VII	0.02177	0
	k02692	psaD; photosystem I subunit II	0.0137587	0
	k02693	psaE; photosystem I subunit IV	0.000848607	0
	k02694	psaF; photosystem I subunit III	0.0328375	0.000944603
	k02697	psaJ; photosystem I subunit IX	7.7146e-05	0
	k02699	psaL; photosystem I subunit XI	0.0343982	0.000206632
	k02634	petA; apocytochrome f	0.128591	0.000797009
	k02635	petB; cytochrome b6	0.765505	0.0184746
	k02636	petC; cytochrome b6-f complex iron-sulfur subunit [EC:7.1.1.6]	0.000465843	0.0105003
	k02637	petD; cytochrome b6-f complex subunit 4	0.0147942	0
	k02638	petE; plastocyanin	0	0.000653631
	k02639	petF; ferredoxin	0.00519252	0.00102051
	k02641	petH; ferredoxin--NADP+ reductase [EC:1.18.1.2]	0.0062963	0.00068315
	k08906	petJ; cytochrome c6	0.00266747	0
	k02112	ATPF1B, atpD; F-type H+/Na+-transporting ATPase subunit beta [EC:7.1.2.2 7.2.2.1]	1.38699	0.115718
	k02111	ATPF1A, atpA; F-type H+/Na+-transporting ATPase subunit alpha [EC:7.1.2.2 7.2.2.1]	0.849179	0.137878
	k02113	ATPF1D, atpH; F-type H+-transporting ATPase subunit delta	0.19809	0.0218482
	k02114	ATPF1E, atpC; F-type H+-transporting ATPase subunit epsilon	0.0706598	0.0187192
	k02110	ATPF0C, atpE; F-type H+-transporting ATPase subunit c	0.150384	0.0156872
	k02108	ATPF0A, atpB; F-type H+-transporting ATPase subunit a	0.37768	0.060016
	k02109	ATPF0B, atpF; F-type H+-transporting ATPase subunit b	0.77457	0.0224934
Purine metabolism
	k00524	nrdJ; ribonucleotide reductase, class II [EC:1.17.4.1]	0.000106818	0.00313321
	k00525	E1.17.4.1A, nrdA, nrdE; ribonucleoside-diphosphate reductase alpha chain [EC:1.17.4.1]	0.141551	0.314662
	k00526	E1.17.4.1B, nrdB, nrdF; ribonucleoside-diphosphate reductase beta chain [EC:1.17.4.1]	0.037855	0.0416806
	k00527	rtpR; ribonucleoside-triphosphate reductase (thioredoxin) [EC:1.17.4.2]	0.0095305	0.034866
	k00601	E2.1.2.2; phosphoribosylglycinamide formyltransferase [EC:2.1.2.2]	8.60475e-05	0.00148438
	k00602	purH; phosphoribosylaminoimidazolecarboxamide formyltransferase / IMP cyclohydrolase [	0.0420594	0.0661559
	k00759	APRT, apt; adenine phosphoribosyltransferase [EC:2.4.2.7]	0.00914181	0.0222319
	k00760	hprT, hpt, HPRT1; hypoxanthine phosphoribosyltransferase [EC:2.4.2.8]	0.00712711	0.0408878
	k00764	purF, PPAT; amidophosphoribosyltransferase [EC:2.4.2.14]	0.0335229	0.0818515
	k00769	gpt; xanthine phosphoribosyltransferase [EC:2.4.2.22]	0.000373862	0.00408203
	k00839	pucG; (S)-ureidoglycine---glyoxylate transaminase [EC:2.6.1.112]	0.000130555	0
	k00860	cysC; adenylylsulfate kinase [EC:2.7.1.25]	0.00615388	0.0222066
	k00892	gsk; inosine kinase [EC:2.7.1.73]	0.000210668	0
	k00893	DCK; deoxycitidine kinase [EC:2.7.1.74]	0.000222537	0.0015898
	k00904	DGUOK; deoxyguanosine kinase [EC:2.7.1.113]	0	0.00142956
	k00940	ndk, NME; nucleoside-diphosphate kinase [EC:2.7.4.6]	0.0113167	0.0316442
	k00944	AK3; nucleoside-triphosphate--adenylate kinase [EC:2.7.4.10]	0.00252208	0
	k00951	relA; GTP pyrophosphokinase [EC:2.7.6.5]	0.0329651	0.152545
	k00955	cysNC; bifunctional enzyme CysN/CysC [EC:2.7.7.4 2.7.1.25]	0.00758108	0.0151347
	k00956	cysN; sulfate adenylyltransferase subunit 1 [EC:2.7.7.4]	0.0169187	0.0063086
	k00957	cysD; sulfate adenylyltransferase subunit 2 [EC:2.7.7.4]	0.0189394	0.0260525
	k00958	sat, met3; sulfate adenylyltransferase [EC:2.7.7.4]	0.01861	0.0517634
	k00988	APA1_2; sulfate adenylyltransferase (ADP) / ATP adenylyltransferase [EC:2.7.7.5 2.7.7.	7.41789e-05	0.00199463
	k01081	E3.1.3.5; 5'-nucleotidase [EC:3.1.3.5]	0.00775318	0.0258458
	k01119	cpdB; 2',3'-cyclic-nucleotide 2'-phosphodiesterase / 3'-nucleotidase [EC:3.1.4.16 3.1.	0.00330244	0.00202837
	k01120	cpdP; 3',5'-cyclic-nucleotide phosphodiesterase [EC:3.1.4.17]	0.00217789	0.000358443
	k01129	dgt; dGTPase [EC:3.1.5.1]	0.00908246	0.0399769
	k01139	spoT; GTP diphosphokinase / guanosine-3',5'-bis(diphosphate) 3'-diphosphatase [EC:2.7.	0.00392555	0.0144895
	k01239	iunH; purine nucleosidase [EC:3.2.2.1]	0.0013916	0.00683994
	k01241	amn; AMP nucleosidase [EC:3.2.2.4]	0.00174765	0.0113479
	k01427	URE; urease [EC:3.5.1.5]	0.00151918	0
	k01428	ureC; urease subunit alpha [EC:3.5.1.5]	0.000350124	0.0104581
	k01429	ureB; urease subunit beta [EC:3.5.1.5]	0	0.00707187
	k01430	ureA; urease subunit gamma [EC:3.5.1.5]	0	0.000645197
	k01466	allB; allantoinase [EC:3.5.2.5]	0	0.00719838
	k01477	alc, ALLC; allantoicase [EC:3.5.3.4]	0.00105037	0.0102599
	k01483	allA; ureidoglycolate lyase [EC:4.3.2.3]	0.000100883	0.00143377
	k01486	ade; adenine deaminase [EC:3.5.4.2]	0.0064506	0.0175258
	k01487	E3.5.4.3, guaD; guanine deaminase [EC:3.5.4.3]	0.00498779	0.00189342
	k01488	add, ADA; adenosine deaminase [EC:3.5.4.4]	0.0113078	0.0287893
	k01490	AMPD; AMP deaminase [EC:3.5.4.6]	0.012017	0.000324707
	k01492	purNH; phosphoribosylglycinamide/phosphoribosylaminoimidazolecarboxamide formyltransfe	0.000278913	0
	k01510	ENTPD1_3_8, CD39; apyrase [EC:3.6.1.5]	0.000332321	0
	k01511	ENTPD5_6; ectonucleoside triphosphate diphosphohydrolase 5/6 [EC:3.6.1.6]	1.78029e-05	0
	k01514	PRUNE, PPX1; exopolyphosphatase [EC:3.6.1.11]	0.000356059	0
	k01515	nudF; ADP-ribose pyrophosphatase [EC:3.6.1.13]	0.000961358	0.0333985
	k01517	ADPRM; manganese-dependent ADP-ribose/CDP-alcohol diphosphatase [EC:3.6.1.13 3.6.1.16	0.00109785	0
	k01519	ITPA; inosine triphosphate pyrophosphatase [EC:3.6.1.-]	0.000993997	0.0029055
	k01524	ppx-gppA; exopolyphosphatase / guanosine-5'-triphosphate,3'-diphosphate pyrophosphatas	0.00658115	0.0409553
	k01587	PAICS; phosphoribosylaminoimidazole carboxylase / phosphoribosylaminoimidazole-succino	0	0.000430132
	k01589	purK; 5-(carboxyamino)imidazole ribonucleotide synthase [EC:6.3.4.18]	0.00963139	0.0211819
	k01756	purB, ADSL; adenylosuccinate lyase [EC:4.3.2.2]	0.0386858	0.112787
	k01768	E4.6.1.1; adenylate cyclase [EC:4.6.1.1]	0.0046525	0.169033
	k01769	E4.6.1.2; guanylate cyclase, other [EC:4.6.1.2]	0.001807	0.00105003
	k01835	pgm; phosphoglucomutase [EC:5.4.2.2]	0.0250725	0.0252597
	k01839	deoB; phosphopentomutase [EC:5.4.2.7]	0.00310364	0.0105762
	k01933	purM; phosphoribosylformylglycinamidine cyclo-ligase [EC:6.3.3.1]	0.0136222	0.0608805
	k01939	purA, ADSS; adenylosuccinate synthase [EC:6.3.4.4]	0.0281227	0.147851
	k01945	purD; phosphoribosylamine---glycine ligase [EC:6.3.4.13]	0.0149545	0.0808605
	k01951	guaA, GMPS; GMP synthase (glutamine-hydrolysing) [EC:6.3.5.2]	0.020871	0.0885945
	k01952	purL, PFAS; phosphoribosylformylglycinamidine synthase [EC:6.3.5.3]	0.0450029	0.160135
	k02083	allC; allantoate deiminase [EC:3.5.3.9]	0.000136489	0.00588268
	k02428	rdgB; XTP/dITP diphosphohydrolase [EC:3.6.1.66]	0.0102634	0.0387498
	k03783	punA, PNP; purine-nucleoside phosphorylase [EC:2.4.2.1]	0.00941775	0.0115376
	k03784	deoD; purine-nucleoside phosphorylase [EC:2.4.2.1]	0.00261406	0.00762851
	k03787	surE; 5'-nucleotidase [EC:3.1.3.5]	0.0030176	0.0338075
	k03815	xapA; xanthosine phosphorylase [EC:2.4.2.-]	0	0.00018133
	k04765	mazG; nucleoside triphosphate diphosphatase [EC:3.6.1.9]	0.00148951	0.00692849
	k05851	cyaA; adenylate cyclase, class 1 [EC:4.6.1.1]	0.00058453	0.00280429
	k05873	cyaB; adenylate cyclase, class 2 [EC:4.6.1.1]	0	0.00510254
	k06863	purP; 5-formaminoimidazole-4-carboxamide-1-(beta)-D-ribofuranosyl 5'-monophosphate syn	5.93431e-06	0.0124738
	k06928	NTPCR; nucleoside-triphosphatase [EC:3.6.1.15]	0	0.00282537
	k07816	E2.7.6.5X; putative GTP pyrophosphokinase [EC:2.7.6.5]	0	0.0020874
	k08041	ADCY1; adenylate cyclase 1 [EC:4.6.1.1]	0.000756625	9.69905e-05
	k08047	ADCY7; adenylate cyclase 7 [EC:4.6.1.1]	6.23103e-05	0
	k08048	ADCY8; adenylate cyclase 8 [EC:4.6.1.1]	#N/A	#N/A
	k08049	ADCY9; adenylate cyclase 9 [EC:4.6.1.1]	0.0010207	0
	k08289	purT; phosphoribosylglycinamide formyltransferase 2 [EC:2.1.2.2]	0.00204437	0.00245428
	k08312	nudE; ADP-ribose diphosphatase [EC:3.6.1.-]	0.000824869	0.00620317
	k08693	yfkN; 2',3'-cyclic-nucleotide 2'-phosphodiesterase / 3'-nucleotidase / 5'-nucleotidase	0.000180997	0.000847612
	k08723	yjjG; 5'-nucleotidase [EC:3.1.3.5]	0.000320453	0.000341575
	k09913	ppnP; purine/pyrimidine-nucleoside phosphorylase [EC:2.4.2.1 2.4.2.2]	0.00104444	0
	k10353	E2.7.1.76, dak; deoxyadenosine kinase [EC:2.7.1.76]	0.000620136	0.00243741
	k10807	RRM1; ribonucleoside-diphosphate reductase subunit M1 [EC:1.17.4.1]	0.0221973	0.00373624
	k10808	RRM2; ribonucleoside-diphosphate reductase subunit M2 [EC:1.17.4.1]	0.00879762	0.00280851
	k11029	cyaA; anthrax edema toxin adenylate cyclase [EC:4.6.1.1]	1.48358e-05	0.00673029
	k11175	purN; phosphoribosylglycinamide formyltransferase 1 [EC:2.1.2.2]	0.00815078	0.0284562
	k11177	yagR; xanthine dehydrogenase YagR molybdenum-binding subunit [EC:1.17.1.4]	0.000290781	0.0121069
	k11178	yagS; xanthine dehydrogenase YagS FAD-binding subunit [EC:1.17.1.4]	0.00199096	0.00803756
	k11265	ADCY10; adenylate cyclase 10 [EC:4.6.1.1]	0.00312738	0.000923518
	k11751	ushA; 5'-nucleotidase / UDP-sugar diphosphatase [EC:3.1.3.5 3.6.1.45]	0.00681259	0.00765803
	k11787	GART; phosphoribosylamine--glycine ligase / phosphoribosylglycinamide formyltransferas	0.00217789	0.00554954
	k11788	ADE5; phosphoribosylamine--glycine ligase / phosphoribosylformylglycinamidine cyclo-li	0.000735855	0.000548207
	k11808	ADE2; phosphoribosylaminoimidazole carboxylase [EC:4.1.1.21]	0.00135599	0.000729537
	k12304	CANT1; soluble calcium-activated nucleotidase 1 [EC:3.6.1.6]	0.00688974	0.000687367
	k12305	ENTPD4, LALP70; ectonucleoside triphosphate diphosphohydrolase 4 [EC:3.6.1.6]	0.000937621	0
	k12318	GUCY1A; guanylate cyclase soluble subunit alpha [EC:4.6.1.2]	0.00223427	0
	k12319	GUCY1B; guanylate cyclase soluble subunit beta [EC:4.6.1.2]	0.00160226	0
	k12322	GUCY2F; guanylate cyclase 2F [EC:4.6.1.2]	0.00464953	0
	k12323	ANPRA, NPR1; atrial natriuretic peptide receptor A [EC:4.6.1.2]	0.00273868	0
	k12324	ANPRB, NPR2; atrial natriuretic peptide receptor B [EC:4.6.1.2]	0	0.000788575
	k13296	PDE3B; cGMP-inhibited 3',5'-cyclic phosphodiesterase B [EC:3.1.4.17]	2.07701e-05	4.63867e-05
	k13298	PDE11; dual 3',5'-cyclic-AMP and -GMP phosphodiesterase 11 [EC:3.1.4.17 3.1.4.35]	0.00129665	0
	k13481	xdhA; xanthine dehydrogenase small subunit [EC:1.17.1.4]	0.000516285	0.00493808
	k13482	xdhB; xanthine dehydrogenase large subunit [EC:1.17.1.4]	0.00176842	0.0189047
	k13483	yagT; xanthine dehydrogenase YagT iron-sulfur-binding subunit	0	0.00806286
	k13484	TTHL; 5-hydroxyisourate hydrolase / 2-oxo-4-hydroxy-4-carboxy-5-ureidoimidazoline deca	0	0.000476518
	k13713	purCD; fusion protein PurCD [EC:6.3.2.6 6.3.4.13]	0.000189898	0.00104581
	k13755	PDE1; calcium/calmodulin-dependent 3',5'-cyclic nucleotide phosphodiesterase [EC:3.1.4	0.00200283	0
	k13758	PDE6D; retinal rod rhodopsin-sensitive cGMP 3',5'-cyclic phosphodiesterase subunit del	0.00176546	0
	k13761	PDE9; high affinity cGMP-specific 3',5'-cyclic phosphodiesterase 9 [EC:3.1.4.35]	0.00120763	0
	k13762	PDE5; cGMP-specific 3',5'-cyclic phosphodiesterase [EC:3.1.4.35]	0	0.000354226
	k13763	PDE6N; cGMP-specific 3',5'-cyclic phosphodiesterase, invertebrate [EC:3.1.4.35]	#N/A	#N/A
	k13811	PAPSS; 3'-phosphoadenosine 5'-phosphosulfate synthase [EC:2.7.7.4 2.7.1.25]	0.0110319	0.00040483
	k13987	NUDT5; ADP-sugar pyrophosphatase / 8-oxo-dGDP phosphatase / ADP-D-ribose pyrophosphory	0.000186931	0
	k13998	DHFR-TS; dihydrofolate reductase / thymidylate synthase [EC:1.5.1.3 2.1.1.45]	0.00269418	0.00396396
	k14048	ureAB; urease subunit gamma/beta [EC:3.5.1.5]	0	0.00027832
	k14641	APY1_2; apyrase [EC:3.6.1.5]	3.8573e-05	0
	k14977	ylbA, UGHY; (S)-ureidoglycine aminohydrolase [EC:3.5.3.26]	5.93431e-05	0.00441939
	k15518	dgk; deoxyguanosine kinase [EC:2.7.1.113]	0.000477712	0
	k15519	dck; deoxyadenosine/deoxycytidine kinase [EC:2.7.1.76 2.7.1.74]	0	0.000219283
	k15778	pmm-pgm; phosphomannomutase / phosphoglucomutase [EC:5.4.2.8 5.4.2.2]	0.00404127	0.0565581
	k15779	PGM2; phosphoglucomutase / phosphopentomutase [EC:5.4.2.2 5.4.2.7]	0.00162303	0
	k16840	hpxQ; 2-oxo-4-hydroxy-4-carboxy-5-ureidoimidazoline decarboxylase [EC:4.1.1.97]	0.000694314	0.00281694
	k16841	hpxA; allantoin racemase [EC:5.1.99.3]	0	0.00082231
	k16856	ugl; ureidoglycolate lyase [EC:4.3.2.3]	0	0.000282537
	k18283	PDE2A; cGMP-dependent 3',5'-cyclic phosphodiesterase [EC:3.1.4.17]	0.000902015	6.74716e-05
	k18424	ENPP4; ectonucleotide pyrophosphatase/phosphodiesterase family member 4 [EC:3.6.1.29]	0	0.000177113
	k18438	PDE10; cAMP and cAMP-inhibited cGMP 3',5'-cyclic phosphodiesterase 10 [EC:3.1.4.17 3.1	0.00195239	0
	k18533	AK9; adenylate/nucleoside-diphosphate kinase [EC:2.7.4.3 2.7.4.6]	#N/A	#N/A
	k18550	ISN1; IMP and pyridine-specific 5'-nucleotidase [EC:3.1.3.99 3.1.3.-]	0.00156666	0
	k19572	CECR1, ADA2; adenosine deaminase CECR1 [EC:3.5.4.4]	9.79161e-05	0.000569292
	k19710	E2.7.7.53; ATP adenylyltransferase [EC:2.7.7.53]	0	0.0054652
	k19970	NT5E, CD73; 5'-nucleotidase [EC:3.1.3.5]	0.00032342	0
Pyruvate metabolism
	K01895	ACSS, acs; acetyl-CoA synthetase [EC:6.2.1.1]	0.0398192	0.144731
	K03737	por, nifJ; pyruvate-ferredoxin/flavodoxin oxidoreductase [EC:1.2.7.1 1.2.7.-]	0.109912	0.0919217
	K00627	DLAT, aceF, pdhC; pyruvate dehydrogenase E2 component (dihydrolipoamide acetyltransfer	0.0461838	0.0761459
	K00656	E2.3.1.54, pflD; formate C-acetyltransferase [EC:2.3.1.54]	0.0321017	0.00300249
	K04072	adhE; acetaldehyde dehydrogenase / alcohol dehydrogenase [EC:1.2.1.10 1.1.1.1]	0.0124264	0.00323442
	K04073	mhpF; acetaldehyde dehydrogenase [EC:1.2.1.10]	0.000732887	4.63867e-05
	K18366	bphJ, xylQ, nahO, tesF; acetaldehyde/propanal dehydrogenase [EC:1.2.1.10 1.2.1.87]	#N/A	#N/A
	K04021	eutE; aldehyde dehydrogenase	0.000569694	0.00809659
	K00925	ackA; acetate kinase [EC:2.7.2.1]	0.0144293	0.0261284
	K00625	E2.3.1.8, pta; phosphate acetyltransferase [EC:2.3.1.8]	0.00522516	0.00636342
	K13788	pta; phosphate acetyltransferase [EC:2.3.1.8]	0.020963	0.00379106
	K15024	K15024; putative phosphotransacetylase [EC:2.3.1.8]	0.000540022	0
	K00873	PK, pyk; pyruvate kinase [EC:2.7.1.40]	0.0582067	0.0660885
	K11262	ACACA; acetyl-CoA carboxylase / biotin carboxylase 1 [EC:6.4.1.2 6.3.4.14 2.1.3.15]	0.0341846	0
	K01946	ACACB; acetyl-CoA carboxylase / biotin carboxylase 2 [EC:6.4.1.2 6.3.4.14 2.1.3.15]	0.00227581	0
	K01962	accA; acetyl-CoA carboxylase carboxyl transferase subunit alpha [EC:6.4.1.2 2.1.3.15]	0.0129813	0.0336093
	K02160	accB, bccP; acetyl-CoA carboxylase biotin carboxyl carrier protein	0.00852464	0.0148016
	K01961	accC; acetyl-CoA carboxylase, biotin carboxylase subunit [EC:6.4.1.2 6.3.4.14]	0.0351519	0.0632968
	K01963	accD; acetyl-CoA carboxylase carboxyl transferase subunit beta [EC:6.4.1.2 2.1.3.15]	0.0131831	0.0378853
	K11263	bccA, pccA; acetyl-CoA/propionyl-CoA carboxylase, biotin carboxylase, biotin carboxyl	0.000192865	0.00353804
	K01512	acyP; acylphosphatase [EC:3.6.1.7]	0.000783329	0.0371263
	K14085	ALDH7A1; aldehyde dehydrogenase family 7 member A1 [EC:1.2.1.31 1.2.1.8 1.2.1.3]	0.0052578	0.000898216
	K01067	E3.1.2.1, ACH1; acetyl-CoA hydrolase [EC:3.1.2.1]	0.0034152	0.00121449
	K18118	aarC, cat1; succinyl-CoA:acetate CoA-transferase [EC:2.8.3.18]	0.000133522	0
	K01026	pct; propionate CoA-transferase [EC:2.8.3.1]	0.00579189	0.00697066
	K01905	acdA; acetate---CoA ligase (ADP-forming) subunit alpha [EC:6.2.1.13]	0.000338256	0.0086448
	K03778	ldhA; D-lactate dehydrogenase [EC:1.1.1.28]	0.00575332	0.030514
	K03777	dld; D-lactate dehydrogenase (quinone) [EC:1.1.5.12]	0.00104741	0.000269886
	K07248	aldA; lactaldehyde dehydrogenase / glycolaldehyde dehydrogenase [EC:1.2.1.22 1.2.1.21]	0	0.000257236
	K19266	E1.2.1.22; lactaldehyde dehydrogenase [EC:1.2.1.22]	0	0.000341575
	K01759	GLO1, gloA; lactoylglutathione lyase [EC:4.4.1.5]	0.00650401	0.0131949
	K01069	gloB, gloC, HAGH; hydroxyacylglutathione hydrolase [EC:3.1.2.6]	0.0107886	0.0399854
	K05523	hchA; D-lactate dehydratase / protein deglycase [EC:4.2.1.130 3.5.1.124]	0.000596398	0
	K18881	DJ1D; D-lactate dehydratase [EC:4.2.1.130]	0.000528154	0
	K12972	ghrA; glyoxylate/hydroxypyruvate reductase [EC:1.1.1.79 1.1.1.81]	0.000468811	0.00158137
	K01571	oadA; oxaloacetate decarboxylase (Na+ extruding), alpha subunit [EC:7.2.4.2]	0.00875904	0.00479892
	K01572	oadB; oxaloacetate decarboxylase (Na+ extruding), beta subunit [EC:7.2.4.2]	0.00418962	0.00816828
	K01573	oadG; oxaloacetate decarboxylase (Na+ extruding), gamma subunit [EC:7.2.4.2]	0.000142423	0
	K01003	bcpA; oxaloacetate decarboxylase [EC:4.1.1.112]	0	0.00131148
	K01958	PC, pyc; pyruvate carboxylase [EC:6.4.1.1]	0.0234198	0.0259218
	K01959	pycA; pyruvate carboxylase subunit A [EC:6.4.1.1]	2.67044e-05	0.00358865
	K01960	pycB; pyruvate carboxylase subunit B [EC:6.4.1.1]	0.00516582	0.00754839
	K01676	E4.2.1.2A, fumA, fumB; fumarate hydratase, class I [EC:4.2.1.2]	0.0132246	0.0182848
	K01677	E4.2.1.2AA, fumA; fumarate hydratase subunit alpha [EC:4.2.1.2]	0.00042727	0.000759056
	K01679	E4.2.1.2B, fumC, FH; fumarate hydratase, class II [EC:4.2.1.2]	0.0310424	0.0670078
	K01595	ppc; phosphoenolpyruvate carboxylase [EC:4.1.1.31]	0.0130733	0.0462982
	K01596	E4.1.1.32, pckA, PCK; phosphoenolpyruvate carboxykinase (GTP) [EC:4.1.1.32]	0.0139605	0.0175384
	K20370	PEPCK; phosphoenolpyruvate carboxykinase (diphosphate) [EC:4.1.1.38]	0.0146904	0.00964001
	K01610	E4.1.1.49, pckA; phosphoenolpyruvate carboxykinase (ATP) [EC:4.1.1.49]	0.0570347	0.0629932
	K01006	ppdK; pyruvate, orthophosphate dikinase [EC:2.7.9.1]	0.105732	0.0975302
	K01007	pps, ppsA; pyruvate, water dikinase [EC:2.7.9.2]	0.041555	0.190278
	K01638	aceB, glcB; malate synthase [EC:2.3.3.9]	0.0210787	0.097467
	k03016	RPB8, POLR2H; DNA-directed RNA polymerases I, II, and III subunit RPABC3	0.00252208	0
	k03017	RPB9, POLR2I; DNA-directed RNA polymerase II subunit RPB9	0.000913884	0
	k03007	RPB10, POLR2L; DNA-directed RNA polymerases I, II, and III subunit RPABC5	0.000617168	0.00379106
	k03008	RPB11, POLR2J; DNA-directed RNA polymerase II subunit RPB11	0.00064684	0
	k03009	RPB12, POLR2K; DNA-directed RNA polymerases I, II, and III subunit RPABC4	0.00189601	0
	k03018	RPC1, POLR3A; DNA-directed RNA polymerase III subunit RPC1 [EC:2.7.7.6]	0.00696391	0
	k03021	RPC2, POLR3B; DNA-directed RNA polymerase III subunit RPC2 [EC:2.7.7.6]	0.00778878	0.00583208
	k03026	RPC4, POLR3D; DNA-directed RNA polymerase III subunit RPC4	0.000661676	0
	k14721	RPC5, POLR3E; DNA-directed RNA polymerase III subunit RPC5	0	0.000733754
	k03027	RPC40, POLR1C; DNA-directed RNA polymerases I and III subunit RPAC1	0.00563166	0
	k03019	RPC11, POLR3K; DNA-directed RNA polymerase III subunit RPC11	0.000513318	0
	k03020	RPC19, POLR1D; DNA-directed RNA polymerases I and III subunit RPAC2	0.00200283	0
	k03022	RPC8, POLR3H; DNA-directed RNA polymerase III subunit RPC8	0.00109488	0
	k03025	RPC6, POLR3F; DNA-directed RNA polymerase III subunit RPC6	0.00155182	0.000480735
	k02335	polA; DNA polymerase I [EC:2.7.7.7]	0.0404928	0.283693
	k02337	dnaE; DNA polymerase III subunit alpha [EC:2.7.7.7]	0.0215119	0.265041
	k03763	polC; DNA polymerase III subunit alpha, Gram-positive type [EC:2.7.7.7]	0.0022046	0.00321334
	k02338	dnaN; DNA polymerase III subunit beta [EC:2.7.7.7]	0.0280337	0.0640938
	k02343	dnaX; DNA polymerase III subunit gamma/tau [EC:2.7.7.7]	0.0229628	0.0549177
	k02340	holA; DNA polymerase III subunit delta [EC:2.7.7.7]	0.0068838	0.016792
	k02341	holB; DNA polymerase III subunit delta' [EC:2.7.7.7]	0.00762856	0.0307839
	k02342	dnaQ; DNA polymerase III subunit epsilon [EC:2.7.7.7]	0.013186	0.0563135
	k02339	holC; DNA polymerase III subunit chi [EC:2.7.7.7]	0.00372378	0.00590798
	k02319	pol; DNA polymerase, archaea type [EC:2.7.7.7]	1.48358e-05	0.0167625
	k02322	polC; DNA polymerase II large subunit [EC:2.7.7.7]	0.000115719	0.0647264
	k02323	polB; DNA polymerase II small subunit [EC:2.7.7.7]	0.00115422	0.0169607
	k02320	POLA1; DNA polymerase alpha subunit A [EC:2.7.7.7]	0.010118	0
	k02321	POLA2; DNA polymerase alpha subunit B	0.000433205	0
carbon cycle
	K01255	CARP, pepA; leucyl aminopeptidase [EC:3.4.11.1]	0.0160167	0.0488326
	K01265	map; methionyl aminopeptidase [EC:3.4.11.18]	0.0612985	0.120378
	K01263	E3.4.11.14; cytosol alanyl aminopeptidase [EC:3.4.11.14]	0.000634971	0.00294345
	K01262	pepP; Xaa-Pro aminopeptidase [EC:3.4.11.9]	0.022129	0.0901337
	K00134	GAPDH, gapA; glyceraldehyde 3-phosphate dehydrogenase [EC:1.2.1.12]	0.130905	0.115305
	k01810	GPI, pgi; glucose-6-phosphate isomerase [EC:5.3.1.9]	0.0269358	0.05469
	K00297	metF, MTHFR; methylenetetrahydrofolate reductase (NADPH) [EC:1.5.1.20]	0.0200491	0.0614287
	K01223	E3.2.1.86B, bglA; 6-phospho-beta-glucosidase [EC:3.2.1.86]	0.00102367	0
	K03821	phbC, phaC; polyhydroxyalkanoate synthase subunit PhaC [EC:2.3.1.-]	0.0121386	0.0500555
nitrogen cycle
	K02567	napA; periplasmic nitrate reductase NapA [EC:1.7.99.-]	0.0204912	0.0290887
	K00367	narB; ferredoxin-nitrate reductase [EC:1.7.7.2]	0.00036496	0.00611462
	K00372	nasA; assimilatory nitrate reductase catalytic subunit [EC:1.7.99.-]	0.000916851	0.0172474
	K10534	NR; nitrate reductase (NAD(P)H) [EC:1.7.1.1 1.7.1.2 1.7.1.3]	0.00206811	0.00129883
	K02591	nifK; nitrogenase molybdenum-iron protein beta chain [EC:1.18.6.1]	0	0.000244585
	K02586	nifD; nitrogenase molybdenum-iron protein alpha chain [EC:1.18.6.1]	0.000453975	0.000729537
	K02588	nifH; nitrogenase iron protein NifH	0.000136489	9.27735e-05
	K01915	glnA, GLUL; glutamine synthetase [EC:6.3.1.2]	0.109052	0.164951
	K10944	pmoA-amoA; methane/ammonia monooxygenase subunit A [EC:1.14.18.3 1.14.99.39]	0.00212745	0.000649414
	K10945	pmoB-amoB; methane/ammonia monooxygenase subunit B	0.00274165	0.00339888
	K10946	pmoC-amoC; methane/ammonia monooxygenase subunit C	0.00509757	0.0056381
	K06580	SLC42A, RHAG, RHBG, RHCG, CD241; ammonium transporter Rh	0.0011928	0
	K03802	cphA; cyanophycin synthetase [EC:6.3.2.29 6.3.2.30]	0.0056376	0.0160962
	K13282	cphB; cyanophycinase [EC:3.4.15.6]	0.000842672	0.00539351
	K00370	narG, narZ, nxrA; nitrate reductase / nitrite oxidoreductase, alpha subunit [EC:1.7.5.1 1.7.99.-]	0.0160493	0.0452439
phosphorus cycle
	K06162	phnM; alpha-D-ribose 1-methylphosphonate 5-triphosphate diphosphatase [EC:3.6.1.63]	0.00112752	0.000611462
	K01077	E3.1.3.1, phoA, phoB; alkaline phosphatase [EC:3.1.3.1]	0.0119843	0.0182637
	K01113	phoD; alkaline phosphatase D [EC:3.1.3.1]	0.00470591	0.0292574
	K02039	phoU; phosphate transport system protein	0.0132662	0.0245681
	K02037	pstC; phosphate transport system permease protein	0.0114799	0.0469054
	K02038	pstA; phosphate transport system permease protein	0.0133789	0.0512742
	K02040	pstS; phosphate transport system substrate-binding protein	0.0358967	0.0433126
sulfur cycle
	K00395	aprB; adenylylsulfate reductase, subunit B [EC:1.8.99.2]	0.00326684	0.000337358
	K00387	SUOX; sulfite oxidase [EC:1.8.3.1]	0.0105304	0.00420011
	K00392	sir; sulfite reductase (ferredoxin) [EC:1.8.7.1]	0.0107648	0.0341153
	K00860	cysC; adenylylsulfate kinase [EC:2.7.1.25]	0.00615388	0.0222066
	K12339	cysM; S-sulfo-L-cysteine synthase (O-acetyl-L-serine-dependent) [EC:2.5.1.144]	0.00446557	0.0184113
	K00390	cysH; phosphoadenosine phosphosulfate reductase [EC:1.8.4.8 1.8.4.10]	0.00856915	0.0325677
	K00380	cysJ; sulfite reductase (NADPH) flavoprotein alpha-component [EC:1.8.1.2]	0.0101358	0.00871227
	K00381	cysI; sulfite reductase (NADPH) hemoprotein beta-component [EC:1.8.1.2]	0.00784516	0.0175426
	K00956	cysN; sulfate adenylyltransferase subunit 1 [EC:2.7.7.4]	0.0169187	0.0063086
	K00957	cysD; sulfate adenylyltransferase subunit 2 [EC:2.7.7.4]	0.0189394	0.0260525
	K11180	dsrA; dissimilatory sulfite reductase alpha subunit [EC:1.8.99.5]	0.0118686	0.00115967
	K11181	dsrB; dissimilatory sulfite reductase beta subunit [EC:1.8.99.5]	0.00783626	0.000729537
	K01011	TST, MPST, sseA; thiosulfate/3-mercaptopyruvate sulfurtransferase [EC:2.8.1.1 2.8.1.2]	0.00737635	0.0535345
	K07306	dmsA; anaerobic dimethyl sulfoxide reductase subunit A [EC:1.8.5.3]	4.74745e-05	0.00115123
	K16953	dddL; dimethylpropiothetin dethiomethylase [EC:4.4.1.3]	0	0.000151811
	K15509	hpsN; sulfopropanediol 3-dehydrogenase [EC:1.1.1.308]	0.00222833	0.00147172
	K17224	soxB; S-sulfosulfanyl-L-cysteine sulfohydrolase [EC:3.1.6.20]	0.00346267	0.00331876
	K17486	dmdA; dimethylsulfoniopropionate demethylase [EC:2.1.1.269]	0.000789263	0
