# Supplementary material for: Shifts in the Bacterial Population and Ecosystem Functions in Response to Vegetation in the Yellow River Delta Wetlands
Source: mSystems. 2020 Jun 9;5(3):e00412-20. doi: 10.1128/mSystems.00412-20 (PMC7289592; doi:10.1128/mSystems.00412-20)
Supplement: TABLE S5 [file mSystems.00412-20-st005.xlsx]

## Sheet: Sheet1
Table S5. Gene annotation results of ydcontigbins.4 based on KEGG database.
KOs	gene name and function
K07713	zraR, hydG; two-component system, NtrC family, response regulator HydG
K07301	yrbG; cation:H+ antiporter
K21430	yliI; aldose sugar dehydrogenase [EC:1.1.5.-]
K07397	yhfA; putative redox protein
K11209	yghU, yfcG; GSH-dependent disulfide-bond oxidoreductase [EC:1.8.4.-]
K00087	ygeS, xdhA; xanthine dehydrogenase molybdenum-binding subunit [EC:1.17.1.4]
K07114	yfbK; Ca-activated chloride channel homolog
K21470	ycbB; L,D-transpeptidase YcbB
K11178	yagS; xanthine dehydrogenase YagS FAD-binding subunit [EC:1.17.1.4]
K06306	yaaH; spore germination protein
K00854	xylB, XYLB; xylulokinase [EC:2.7.1.17]
K04763	xerD; integrase/recombinase XerD
K01867	WARS, trpS; tryptophanyl-tRNA synthetase [EC:6.1.1.2]
K12984	waaE, kdtX; (heptosyl)LPS beta-1,4-glucosyltransferase [EC:2.4.1.-]
K07668	vicR; two-component system, OmpR family, response regulator VicR
K18235	vgb; virginiamycin B lyase [EC:4.2.99.-]
K11907	vasG, clpV; type VI secretion system protein VasG
K01873	VARS, valS; valyl-tRNA synthetase [EC:6.1.1.9]
K03703	uvrC; excinuclease ABC subunit C
K03701	uvrA; excinuclease ABC subunit A
K00806	uppS; undecaprenyl diphosphate synthase [EC:2.5.1.31]
K00761	upp, UPRT; uracil phosphoribosyltransferase [EC:2.4.2.9]
K07675	uhpB; two-component system, NarL family, sensor histidine kinase UhpB [EC:2.7.13.3]
K03183	ubiE; demethylmenaquinone methyltransferase / 2-methoxy-6-polyprenyl-1,4-benzoquinol
K02486	two-component system, sensor kinase [EC:2.7.13.3]
K02483	two-component system, OmpR family, response regulator
K02482	two-component system, NtrC family, sensor kinase [EC:2.7.13.3]
K02477	two-component system, LytTR family, response regulator
K02358	tuf, TUFM; elongation factor Tu
K01011	TST, MPST, sseA; thiosulfate/3-mercaptopyruvate sulfurtransferase [EC:2.8.1.1 2.8.1.2]
K00384	trxB, TRR; thioredoxin reductase (NADPH) [EC:1.8.1.9]
K01658	trpG; anthranilate synthase component II [EC:4.1.3.27]
K01695	trpA; tryptophan synthase alpha chain [EC:4.2.1.20]
K03498	trkH, trkG, ktrB; trk system potassium uptake protein
K08676	tri; tricorn protease [EC:3.4.21.-]
K03168	topA; DNA topoisomerase I [EC:5.6.2.1]
K03641	tolB; TolB protein
K03699	tlyC; putative hemolysin
K01733	thrC; threonine synthase [EC:4.2.3.1]
K03149	thiG; thiazole synthase [EC:2.8.1.10]
K00773	tgt,QTR1; queuine tRNA-ribosyltransferase [EC:2.4.2.29]
K07793	tctA; putative tricarboxylic transport membrane protein
K07238	TC.ZIP, zupT, ZRT3, ZIP2; zinc transporter, ZIP family
K03308	TC.NSS; neurotransmitter:Na+ symporter, NSS family
K03296	TC.HAE1; hydrophobic/amphiphilic exporter-1 (mainly G- bacteria), HAE1 family
K16089	TC.FEV.OM2, cirA, cfrA, hmuR; outer membrane receptor for ferrienterochelin and colicins
K02014	TC.FEV.OM; iron complex outermembrane recepter protein
K03294	TC.APA; basic amino acid/polyamine antiporter, APA family
K03310	TC.AGCS; alanine or glycine:cation symporter, AGCS family
K03424	tatD; TatD DNase family protein [EC:3.1.21.-]
K09800	tamB; translocation and assembly module TamB
K07278	tamA; translocation and assembly module TamA
K12511	tadC; tight adherence protein C
K13444	SUMF1, FGE; formylglycine-generating enzyme [EC:1.8.3.7]
K11717	sufS; cysteine desulfurase / selenocysteine lyase [EC:2.8.1.7 4.4.1.16]
K01902	sucD; succinyl-CoA synthetase alpha subunit [EC:6.2.1.5]
K01480	speB; agmatinase [EC:3.5.3.11]
K21307	soeA; sulfite dehydrogenase (quinone) subunit SoeA [EC:1.8.5.6]
K03529	smc; chromosome segregation protein
K06045	shc; squalene-hopene/tetraprenyl-beta-curcumene cyclase [EC:5.4.99.17 4.2.1.129]
K00058	serA, PHGDH; D-3-phosphoglycerate dehydrogenase / 2-oxoglutarate reductase [EC:1.1.1.9
K17285	SELENBP1; methanethiol oxidase [EC:1.8.3.4]
K01008	selD, SEPHS; selenide, water dikinase [EC:2.7.9.3]
K03547	sbcD, mre11; DNA repair protein SbcD/Mre11
K07277	SAM50, TOB55, bamA; outer membrane protein insertion porin family
K14415	RTCB, rtcB; tRNA-splicing ligase RtcB (3'-phosphate/5'-hydroxy nucleic acid ligase) [EC:6.5.1.8]
K03500	rsmB, sun; 16S rRNA (cytosine967-C5)-methyltransferase [EC:2.1.1.176]
K06949	rsgA, engC; ribosome biogenesis GTPase / thiamine phosphate phosphatase [EC:3.6.1.- 3.
K02982	RP-S3, rpsC; small subunit ribosomal protein S3
K03088	rpoE; RNA polymerase sigma-70 factor, ECF subfamily
K03086	rpoD; RNA polymerase primary sigma factor
K12573	rnr, vacB; ribonuclease R [EC:3.1.-.-]
K06180	rluD; 23S rRNA pseudouridine1911/1915/1917 synthase [EC:5.4.99.23]
K05844	rimK; ribosomal protein S6--L-glutamate ligase [EC:6.3.2.-]
K14652	ribBA; 3,4-dihydroxy 2-butanone 4-phosphate synthase / GTP cyclohydrolase II [EC:4.1.9
K03628	rho; transcription termination factor Rho
K18101	rhlB; rhamnosyltransferase subunit B [EC:2.4.1.-]
K00996	rfbP; undecaprenyl-phosphate galactose phosphotransferase [EC:2.7.8.6]
K03631	recN; DNA repair protein RecN (Recombination protein N)
K07462	recJ; single-stranded-DNA-specific exonuclease [EC:3.1.-.-]
K03655	recG; ATP-dependent DNA helicase RecG [EC:3.6.4.12]
K03629	recF; DNA replication and repair protein RecF
K03553	recA; recombination protein RecA
K03630	radC; DNA repair protein RadC
K04485	radA, sms; DNA repair protein RadA/Sms
K10026	queE; 7-carboxy-7-deazaguanine synthase [EC:4.3.99.3]
K22757	QCT, qpcT; glutaminyl-peptide cyclotransferase [EC:2.3.2.5]
K01886	QARS, glnS; glutaminyl-tRNA synthetase [EC:6.1.1.18]
K09903	pyrH; uridylate kinase [EC:2.7.4.22]
K01937	pyrG, CTPS; CTP synthase [EC:6.3.4.2]
K06016	pydC; beta-ureidopropionase / N-carbamoyl-L-amino-acid hydrolase [EC:3.5.1.6 3.5.1.87]
K07814	putative two-component system response regulator
K07010	putative glutamine amidotransferase
K00602	purH; phosphoribosylaminoimidazolecarboxamide formyltransferase / IMP cyclohydrolase [
K00764	purF, PPAT; amidophosphoribosyltransferase [EC:2.4.2.14]
K01945	purD; phosphoribosylamine---glycine ligase [EC:6.3.4.13]
K01939	purA, ADSS; adenylosuccinate synthase [EC:6.3.4.4]
K03783	punA, PNP; purine-nucleoside phosphorylase [EC:2.4.2.1]
K08483	PTS-EI.PTSI, ptsI; phosphotransferase system, enzyme I, PtsI [EC:2.7.3.9]
K02036	pstB; phosphate transport system ATP-binding protein [EC:7.3.2.1]
K20074	prpC, phpP; PPM family protein phosphatase [EC:3.1.3.16]
K12132	prkC, stkP; eukaryotic-like serine/threonine-protein kinase [EC:2.7.11.1]
K04066	priA; primosomal protein N' (replication factor Y) (superfamily II helicase) [EC:3.6.4
K02836	prfB; peptide chain release factor 2
K01322	PREP; prolyl oligopeptidase [EC:3.4.21.26]
K01007	pps, ppsA; pyruvate, water dikinase [EC:2.7.9.2]
K00937	ppk; polyphosphate kinase [EC:2.7.4.1]
K03768	PPIB, ppiB; peptidyl-prolyl cis-trans isomerase B (cyclophilin B) [EC:5.2.1.8]
K01595	ppc; phosphoenolpyruvate carboxylase [EC:4.1.1.31]
K02335	polA; DNA polymerase I [EC:2.7.7.7]
K00962	pnp, PNPT1; polyribonucleotide nucleotidyltransferase [EC:2.7.7.8]
K15778	pmm-pgm; phosphomannomutase / phosphoglucomutase [EC:5.4.2.8 5.4.2.2]
K13049	PM20D1; carboxypeptidase PM20D1 [EC:3.4.17.-]
K22893	pknH; serine/threonine kinase PknH [EC:2.7.11.1]
K00873	PK, pyk; pyruvate kinase [EC:2.7.1.40]
K02662	pilM; type IV pilus assembly protein PilM
K02652	pilB; type IV pilus assembly protein PilB
K01669	phrB; deoxyribodipyrimidine photo-lyase [EC:4.1.99.3]
K07636	phoR; two-component system, OmpR family, phosphate regulon sensor histidine kinase Pho
K07658	phoB1, phoP; two-component system, OmpR family, alkaline phosphatase synthesis respons
K07037	pgpH; cyclic-di-AMP phosphodiesterase PgpH [EC:3.1.4.-]
K11936	pgaC, icaA; poly-beta-1,6-N-acetyl-D-glucosamine synthase [EC:2.4.1.-]
K05520	pfpI; protease I [EC:3.5.1.124]
K21071	pfk, pfp; ATP-dependent phosphofructokinase / diphosphate-dependent phosphofructokinas
K01256	pepN; aminopeptidase N [EC:3.4.11.2]
K00756	pdp; pyrimidine-nucleoside phosphorylase [EC:2.4.2.2]
K00162	PDHB, pdhB; pyruvate dehydrogenase E1 component beta subunit [EC:1.2.4.1]
K01966	PCCB, pccB; propionyl-CoA carboxylase beta chain [EC:6.4.1.3 2.1.3.15]
K01724	PCBD, phhB; 4a-hydroxytetrahydrobiopterin dehydratase [EC:4.2.1.96]
K21469	pbp4b; serine-type D-Ala-D-Ala carboxypeptidase [EC:3.4.16.4]
K03496	parA, soj; chromosome partitioning protein
K01918	panC; pantoate--beta-alanine ligase [EC:6.3.2.1]
K01692	paaF, echA; enoyl-CoA hydratase [EC:4.2.1.17]
K04063	osmC; osmotically inducible protein OsmC
K12982	opsX; heptosyltransferase I [EC:2.4.-.-]
K00567	ogt, MGMT; methylated-DNA-[protein]-cysteine S-methyltransferase [EC:2.1.1.63]
K00164	OGDH, sucA; 2-oxoglutarate dehydrogenase E1 component [EC:1.2.4.2]
K03979	obgE, cgtA, MTG2; GTPase [EC:3.6.5.-]
K10773	NTH; endonuclease III [EC:4.2.99.18]
K19970	NT5E, CD73; 5'-nucleotidase [EC:3.1.3.5]
K07738	nrdR; transcriptional repressor NrdR
K07218	nosD; nitrous oxidase accessory protein
K14835	NOP2; 25S rRNA (cytosine2870-C5)-methyltransferase [EC:2.1.1.310]
K03717	nhaR; LysR family transcriptional regulator, transcriptional activator of nhaA
K03315	nhaC; Na+:H+ antiporter, NhaC family
K01151	nfo; deoxyribonuclease IV [EC:3.1.21.2]
K00940	ndk, NME; nucleoside-diphosphate kinase [EC:2.7.4.6]
K03575	mutY; A/G-specific adenine glycosylase [EC:3.2.2.31]
K07456	mutS2; DNA mismatch repair protein MutS2
K03572	mutL; DNA mismatch repair protein MutL
K07106	murQ; N-acetylmuramic acid 6-phosphate etherase [EC:4.2.1.126]
K01776	murI; glutamate racemase [EC:5.1.1.3]
K01928	murE; UDP-N-acetylmuramoyl-L-alanyl-D-glutamate--2,6-diaminopimelate ligase [EC:6.3.2.
K01924	murC; UDP-N-acetylmuramate--alanine ligase [EC:6.3.2.8]
K00790	murA; UDP-N-acetylglucosamine 1-carboxyvinyltransferase [EC:2.5.1.7]
K07147	msrP; methionine sulfoxide reductase catalytic subunit [EC:1.8.-.-]
K07304	msrA; peptide-methionine (S)-S-oxide reductase [EC:1.8.4.11]
K03442	mscS; small conductance mechanosensitive channel
K05802	mscK, kefA, aefA; potassium-dependent mechanosensitive channel
K11085	msbA; ATP-binding cassette, subfamily B, bacterial MsbA [EC:3.6.3.-]
K03593	mrp, NUBPL; ATP-binding protein involved in chromosome partitioning
K03569	mreB; rod shape-determining protein MreB and related proteins
K05366	mrcA; penicillin-binding protein 1A [EC:2.4.1.129 3.4.16.4]
K03438	mraW, rsmH; 16S rRNA (cytosine1402-N4)-methyltransferase [EC:2.1.1.199]
K14205	mprF, fmtC; phosphatidylglycerol lysyltransferase [EC:2.3.2.3]
K03924	moxR; MoxR-like ATPase [EC:3.6.3.-]
K02557	motB; chemotaxis protein MotB
K21147	moeZR, moeBR; sulfur-carrier protein adenylyltransferase/sulfurtransferase [EC:2.7.7.8]
K02017	modC; molybdate transport system ATP-binding protein [EC:7.3.2.5]
K03650	mnmE, trmE, MSS1; tRNA modification GTPase [EC:3.6.-.-]
K00566	mnmA, trmU; tRNA-uridine 2-sulfurtransferase [EC:2.8.1.13]
K08307	mltD, dniR; membrane-bound lytic murein transglycosylase D [EC:4.2.2.-]
K06168	miaB; tRNA-2-methylthio-N6-dimethylallyladenosine synthase [EC:2.8.4.3]
K03723	mfd; transcription-repair coupling factor (superfamily II helicase) [EC:3.6.4.-]
K00789	metK; S-adenosylmethionine synthetase [EC:2.5.1.6]
K00548	metH, MTR; 5-methyltetrahydrofolate--homocysteine methyltransferase [EC:2.1.1.13]
K00549	metE; 5-methyltetrahydropteroyltriglutamate--homocysteine methyltransferase [EC:2.1.1.
K01739	metB; cystathionine gamma-synthase [EC:2.5.1.48]
K02549	menC; O-succinylbenzoate synthase [EC:4.2.1.113]
K01661	menB; naphthoate synthase [EC:4.1.3.36]
K00027	ME2, sfcA, maeA; malate dehydrogenase (oxaloacetate-decarboxylating) [EC:1.1.1.38]
K18890	mdlB, smdB; ATP-binding cassette, subfamily B, multidrug efflux pump
K18889	mdlA, smdA; ATP-binding cassette, subfamily B, multidrug efflux pump
K10726	mcm, cdc21; replicative DNA helicase Mcm [EC:3.6.4.-]
K13654	mcbR; GntR family transcriptional regulator, colanic acid and biofilm gene transcriptional regulator
K01874	MARS, metG; methionyl-tRNA synthetase [EC:6.1.1.10]
K00928	lysC; aspartate kinase [EC:2.7.2.4]
K16363	lpxC-fabZ; UDP-3-O-[3-hydroxymyristoyl] N-acetylglucosamine deacetylase / 3-hydroxyacy
K00677	lpxA; UDP-N-acetylglucosamine acyltransferase [EC:2.3.1.129]
K07091	lptF; lipopolysaccharide export system permease protein
K06861	lptB; lipopolysaccharide export system ATP-binding protein [EC:3.6.3.-]
K09808	lolC_E; lipoprotein-releasing system permease protein
K22522	LOG; cytokinin riboside 5'-monophosphate phosphoribohydrolase [EC:3.2.2.-]
K18929	lldF; L-lactate dehydrogenase complex protein LldF
K01971	ligD; bifunctional non-homologous end joining protein LigD [EC:6.5.1.1]
K03724	lhr; ATP-dependent helicase Lhr and Lhr-like helicase [EC:3.6.4.-]
K01703	leuC, IPMI-L; 3-isopropylmalate/(R)-2-methylmalate dehydratase large subunit [EC:4.2.1
K01649	leuA, IMS; 2-isopropylmalate synthase [EC:2.3.3.13]
K03596	lepA; GTP-binding protein LepA
K02528	ksgA; 16S rRNA (adenine1518-N6/adenine1519-N6)-dimethyltransferase [EC:2.1.1.182]
K00175	korB, oorB, oforB; 2-oxoglutarate/2-oxoacid ferredoxin oxidoreductase subunit beta [EC
K04567	KARS, lysS; lysyl-tRNA synthetase, class II [EC:6.1.1.6]
K09118	K09118; uncharacterized protein
K07576	K07576; metallo-beta-lactamase family protein
K07222	K07222; putative flavoprotein involved in K+ transport
K07148	K07148; uncharacterized protein
K07124	K07124; uncharacterized protein
K07117	K07117; uncharacterized protein
K07076	K07076; uncharacterized protein
K07071	K07071; uncharacterized protein
K07052	K07052; uncharacterized protein
K06978	K06978; uncharacterized protein
K06944	K06944; uncharacterized protein
K06924	K06924; uncharacterized protein
K03791	K03791; putative chitinase
K01138	K01138; uncharacterized sulfatase [EC:3.1.6.-]
K00184	K00184; prokaryotic molybdopterin-containing oxidoreductase family, iron-sulfur bindin
K22451	jgt; 4-alpha-glucanotransferase [EC:2.4.1.25]
K00991	ispD; 2-C-methyl-D-erythritol 4-phosphate cytidylyltransferase [EC:2.7.7.60]
K02523	ispB; octaprenyl-diphosphate synthase [EC:2.5.1.90]
K07303	iorB; isoquinoline 1-oxidoreductase subunit beta [EC:1.3.99.16]
K01858	INO1, ISYNA1; myo-inositol-1-phosphate synthase [EC:5.5.1.4]
K02519	infB, MTIF2; translation initiation factor IF-2
K11893	impJ, vasE; type VI secretion system protein ImpJ
K01687	ilvD; dihydroxy-acid dehydratase [EC:4.2.1.9]
K00053	ilvC; ketol-acid reductoisomerase [EC:1.1.1.86]
K01870	IARS, ileS; isoleucyl-tRNA synthetase [EC:6.1.1.5]
K01474	hyuB; N-methylhydantoinase B [EC:3.5.2.14]
K04655	hypE; hydrogenase expression/formation protein HypE
K05603	hutF; formimidoylglutamate deiminase [EC:3.5.3.13]
K03579	hrpB; ATP-dependent helicase HrpB [EC:3.6.4.13]
K03705	hrcA; heat-inducible transcriptional repressor
K06023	hprK, ptsK; HPr kinase/phosphorylase [EC:2.7.11.- 2.7.4.-]
K02500	hisF; imidazole glycerol-phosphate synthase subunit HisF [EC:4.3.2.10]
K00013	hisD; histidinol dehydrogenase [EC:1.1.1.23]
K12373	HEXA_B; hexosaminidase [EC:3.2.1.52]
K00435	hemQ; Fe-coproporphyrin III decarboxylase [EC:1.11.1.-]
K01845	hemL; glutamate-1-semialdehyde 2,1-aminomutase [EC:5.4.3.8]
K01698	hemB, ALAD; porphobilinogen synthase [EC:4.2.1.24]
K02469	gyrA; DNA gyrase subunit A [EC:5.6.2.2]
K02454	gspE; general secretion pathway protein E
K00057	gpsA; glycerol-3-phosphate dehydrogenase (NAD(P)+) [EC:1.1.1.94]
K01810	GPI, pgi; glucose-6-phosphate isomerase [EC:5.3.1.9]
K18121	GLYR; glyoxylate/succinic semialdehyde reductase [EC:1.1.1.79 1.1.1.-]
K00600	glyA, SHMT; glycine hydroxymethyltransferase [EC:2.1.2.1]
K00261	GLUD1_2, gdhA; glutamate dehydrogenase (NAD(P)+) [EC:1.4.1.3]
K11102	gltP, gltT; proton glutamate symport protein
K00111	glpA, glpD; glycerol-3-phosphate dehydrogenase [EC:1.1.5.3]
K07712	glnG, ntrC; two-component system, NtrC family, nitrogen regulation response regulator
K01915	glnA, GLUL; glutamine synthetase [EC:6.3.1.2]
K11473	glcF; glycolate oxidase iron-sulfur subunit
K00104	glcD; glycolate oxidase [EC:1.1.3.15]
K00681	ggt; gamma-glutamyltranspeptidase / glutathione hydrolase [EC:2.3.2.2 3.4.19.13]
K15371	GDH2; glutamate dehydrogenase [EC:1.4.1.2]
K00283	gcvPB; glycine dehydrogenase subunit 2 [EC:1.4.4.2]
K03526	gcpE, ispG; (E)-4-hydroxy-3-methylbut-2-enyl-diphosphate synthase [EC:1.17.7.1 1.17.7]
K01495	GCH1, folE; GTP cyclohydrolase IA [EC:3.5.4.16]
K00252	GCDH, gcdH; glutaryl-CoA dehydrogenase [EC:1.3.8.6]
K00117	gcd; quinoprotein glucose dehydrogenase [EC:1.1.5.2]
K00700	GBE1, glgB; 1,4-alpha-glucan branching enzyme [EC:2.4.1.18]
K02434	gatB, PET112; aspartyl-tRNA(Asn)/glutamyl-tRNA(Gln) amidotransferase subunit B [EC:6.3
K02433	gatA, QRSL1; aspartyl-tRNA(Asn)/glutamyl-tRNA(Gln) amidotransferase subunit A [EC:6.3.
K00134	GAPDH, gapA; glyceraldehyde 3-phosphate dehydrogenase [EC:1.2.1.12]
K01784	galE, GALE; UDP-glucose 4-epimerase [EC:5.1.3.2]
K00135	gabD; succinate-semialdehyde dehydrogenase / glutarate-semialdehyde dehydrogenase [EC:
K02355	fusA, GFM, EFG; elongation factor G
K03798	ftsH, hflB; cell division protease FtsH [EC:3.4.24.-]
K01491	folD; methylenetetrahydrofolate dehydrogenase (NADP+) / methenyltetrahydrofolate cyclo
K07192	FLOT; flotillin
K03841	FBP, fbp; fructose-1,6-bisphosphatase I [EC:3.1.3.11]
K01890	FARSB, pheT; phenylalanyl-tRNA synthetase beta chain [EC:6.1.1.20]
K01889	FARSA, pheS; phenylalanyl-tRNA synthetase alpha chain [EC:6.1.1.20]
K01782	fadJ; 3-hydroxyacyl-CoA dehydrogenase / enoyl-CoA hydratase / 3-hydroxybutyryl-CoA epi
K00208	fabI; enoyl-[acyl-carrier protein] reductase I [EC:1.3.1.9 1.3.1.10]
K09458	fabF; 3-oxoacyl-[acyl-carrier-protein] synthase II [EC:2.3.1.179]
K00645	fabD; [acyl-carrier-protein] S-malonyltransferase [EC:2.3.1.39]
K00311	ETFDH; electron-transferring-flavoprotein dehydrogenase [EC:1.5.5.1]
K03977	engA, der; GTPase
K03446	emrB; MFS transporter, DHA2 family, multidrug resistance protein
K18912	egtB; gamma-glutamyl hercynylcysteine S-oxide synthase [EC:1.14.99.50]
K01848	E5.4.99.2A, mcmA1; methylmalonyl-CoA mutase, N-terminal domain [EC:5.4.99.2]
K01610	E4.1.1.49, pckA; phosphoenolpyruvate carboxykinase (ATP) [EC:4.1.1.49]
K01476	E3.5.3.1, rocF, arg; arginase [EC:3.5.3.1]
K01434	E3.5.1.11; penicillin amidase [EC:3.5.1.11]
K03797	E3.4.21.102, prc, ctpA; carboxyl-terminal processing protease [EC:3.4.21.102]
K01251	E3.3.1.1, ahcY; adenosylhomocysteinase [EC:3.3.1.1]
K01130	E3.1.6.1, aslA; arylsulfatase [EC:3.1.6.1]
K00973	E2.7.7.24, rfbA, rffH; glucose-1-phosphate thymidylyltransferase [EC:2.7.7.24]
K00826	E2.6.1.42, ilvE; branched-chain amino acid aminotransferase [EC:2.6.1.42]
K00626	E2.3.1.9, atoB; acetyl-CoA C-acetyltransferase [EC:2.3.1.9]
K00656	E2.3.1.54, pflD; formate C-acetyltransferase [EC:2.3.1.54]
K01652	E2.2.1.6L, ilvB, ilvG, ilvI; acetolactate synthase I/II/III large subunit [EC:2.2.1.6]
K00263	E1.4.1.9; leucine dehydrogenase [EC:1.4.1.9]
K00232	E1.3.3.6, ACOX1, ACOX3; acyl-CoA oxidase [EC:1.3.3.6]
K08100	E1.3.3.5; bilirubin oxidase [EC:1.3.3.5]
K00428	E1.11.1.5; cytochrome c peroxidase [EC:1.11.1.5]
K00029	E1.1.1.40, maeB; malate dehydrogenase (oxaloacetate-decarboxylating)(NADP+) [EC:1.1.1.
K00099	dxr; 1-deoxy-D-xylulose-5-phosphate reductoisomerase [EC:1.1.1.267]
K00721	DPM1; dolichol-phosphate mannosyltransferase [EC:2.4.1.83]
K01273	DPEP; membrane dipeptidase [EC:3.4.13.19]
K04043	dnaK, HSPA9; molecular chaperone DnaK
K03686	dnaJ; molecular chaperone DnaJ
K02337	dnaE; DNA polymerase III subunit alpha [EC:2.7.7.7]
K01266	dmpA, dap; D-aminopeptidase [EC:3.4.11.19]
K00658	DLST, sucB; 2-oxoglutarate dehydrogenase E2 component (dihydrolipoamide succinyltransf
K00382	DLD, lpd, pdhD; dihydrolipoamide dehydrogenase [EC:1.8.1.4]
K03722	dinG; ATP-dependent DNA helicase DinG [EC:3.6.4.12]
K02346	dinB; DNA polymerase IV [EC:2.7.7.7]
K00809	DHPS, dys; deoxyhypusine synthase [EC:2.5.1.46]
K01563	dhaA; haloalkane dehalogenase [EC:3.8.1.5]
K18967	dge1; diguanylate cyclase [EC:2.7.7.65]
K13590	dgcB; diguanylate cyclase [EC:2.7.7.65]
K04771	degP, htrA; serine protease Do [EC:3.4.21.107]
K05592	deaD, cshA; ATP-dependent RNA helicase DeaD [EC:3.6.4.13]
K01921	ddl; D-alanine-D-alanine ligase [EC:6.3.2.4]
K01593	DDC, TDC; aromatic-L-amino-acid/L-tryptophan decarboxylase [EC:4.1.1.28 4.1.1.105]
K00412	CYTB, petB; ubiquinol-cytochrome c reductase cytochrome b subunit
K01673	cynT, can; carbonic anhydrase [EC:4.2.1.1]
K03926	cutA; periplasmic divalent cation tolerance protein
K07787	cusA, silA; Cu(I)/Ag(I) efflux system membrane protein CusA/SilA
K01758	CTH; cystathionine gamma-lyase [EC:4.4.1.1]
K03704	cspA; cold shock protein
K20887	CSLC4; xyloglucan glycosyltransferase 4 [EC:2.4.1.-]
K02283	cpaF, tadA; pilus assembly protein CpaF [EC:7.4.2.8]
K03519	coxM, cutM; aerobic carbon-monoxide dehydrogenase medium subunit [EC:1.2.5.3]
K03520	coxL, cutL; aerobic carbon-monoxide dehydrogenase large subunit [EC:1.2.5.3]
K02275	coxB, ctaC; cytochrome c oxidase subunit II [EC:1.9.3.1]
K02274	coxA, ctaD; cytochrome c oxidase subunit I [EC:1.9.3.1]
K02257	COX10, ctaB, cyoE; heme o synthase [EC:2.5.1.141]
K17686	copA, ATP7; Cu+-exporting ATPase [EC:3.6.3.54]
K13796	cobZ, tcuA; tricarballylate dehydrogenase
K03695	clpB; ATP-dependent Clp protease ATP-binding subunit ClpB
K03333	choD; cholesterol oxidase [EC:1.1.3.6]
K00575	cheR; chemotaxis protein methyltransferase CheR [EC:2.1.1.80]
K02198	ccmF; cytochrome c-type biogenesis protein CcmF
K13587	cckA; two-component system, cell cycle sensor histidine kinase and response regulator
K01255	CARP, pepA; leucyl aminopeptidase [EC:3.4.11.1]
K01956	carA, CPA1; carbamoyl-phosphate synthase small subunit [EC:6.3.5.5]
K00754	bshA; L-malate glycosyltransferase [EC:2.4.1.-]
K11381	bkdA; 2-oxoisovalerate dehydrogenase E1 component [EC:1.2.4.4]
K05349	bglX; beta-glucosidase [EC:3.2.1.21]
K03594	bfr; bacterioferritin [EC:1.16.3.1]
K00694	bcsA; cellulose synthase (UDP-forming) [EC:2.4.1.12]
K03564	BCP, PRXQ, DOT5; peroxiredoxin Q/BCP [EC:1.11.1.15]
K02117	ATPVA, ntpA, atpA; V/A-type H+/Na+-transporting ATPase subunit A [EC:7.1.2.2 7.2.2.1]
K01537	ATP2C; P-type Ca2+ transporter type 2C [EC:7.2.2.10]
K07714	atoC; two-component system, NtrC family, response regulator AtoC
K00812	aspB; aspartate aminotransferase [EC:2.6.1.1]
K01953	asnB, ASNS; asparagine synthase (glutamine-hydrolysing) [EC:6.3.5.4]
K07755	AS3MT; arsenite methyltransferase [EC:2.1.1.137]
K12376	ARSK; arylsulfatase K [EC:3.1.6.-]
K03856	AROA2, aroA; 3-deoxy-7-phosphoheptulonate synthase [EC:2.5.1.54]
K00926	arcC; carbamate kinase [EC:2.7.2.2]
K00853	araB; L-ribulokinase [EC:2.7.1.16]
K10907	aminotransferase [EC:2.6.1.-];
K01448	amiABC; N-acetylmuramoyl-L-alanine amidase [EC:3.5.1.28]
K01775	alr; alanine racemase [EC:5.1.1.1]
K00128	ALDH; aldehyde dehydrogenase (NAD+) [EC:1.2.1.3]
K16898	addA; ATP-dependent helicase/nuclease subunit A [EC:3.1.-.- 3.6.4.12]
K01895	ACSS, acs; acetyl-CoA synthetase [EC:6.2.1.1]
K01897	ACSL, fadD; long-chain acyl-CoA synthetase [EC:6.2.1.3]
K18660	ACSF3; malonyl-CoA/methylmalonyl-CoA synthetase [EC:6.2.1.-]
K01681	ACO, acnA; aconitate hydratase [EC:4.2.1.3]
K01963	accD; acetyl-CoA carboxylase carboxyl transferase subunit beta [EC:6.4.1.2 2.1.3.15]
K01961	accC; acetyl-CoA carboxylase, biotin carboxylase subunit [EC:6.4.1.2 6.3.4.14]
K01992	ABC-2.P; ABC-2 type transport system permease protein
K01990	ABC-2.A; ABC-2 type transport system ATP-binding protein
K02077	ABC.ZM.S; zinc/manganese transport system substrate-binding protein
K02033	ABC.PE.P; peptide/nickel transport system permease protein
K02032	ABC.PE.A1; peptide/nickel transport system ATP-binding protein
K02016	ABC.FEV.S; iron complex transport system substrate-binding protein
K02013	ABC.FEV.A; iron complex transport system ATP-binding protein [EC:7.2.2.-]
K02004	ABC.CD.P; putative ABC transport system permease protein
K02003	ABC.CD.A; putative ABC transport system ATP-binding protein
K01872	AARS, alaS; alanyl-tRNA synthetase [EC:6.1.1.7]
K18816	aac6-I, aacA7; aminoglycoside 6'-N-acetyltransferase I [EC:2.3.1.82]
K19360	NPHP3; nephrocystin-3
