# Supplementary material for: Shifts in the Bacterial Population and Ecosystem Functions in Response to Vegetation in the Yellow River Delta Wetlands
Source: mSystems. 2020 Jun 9;5(3):e00412-20. doi: 10.1128/mSystems.00412-20 (PMC7289592; doi:10.1128/mSystems.00412-20)
Supplement: TABLE S6 [file mSystems.00412-20-st006.xlsx]

## Sheet: Sheet1
Table S6. Metabolites information from plot A and C using HPLC-MSMS.
Name_des	Formula	Molecular Weight	RT [min]	pos_A1	pos_A2	pos_A3	pos_C1	pos_C2	pos_C3
Acetophenone	C8H8O	120.057	12.057	1.12224e+06	1.6697e+06	1.3467e+06	1.47476e+06	1.22041e+06	1.6915e+06
trans-2,3-Dihydroxycinnamic acid	C9H8O4	180.042	11.614	701621	5.14022e+06	591339	1.06247e+06	740765	869331
Indirubin	C16H10N2O2	262.073	12.154	12475.5	29557.6	8340.09	5830.64	28966.6	98530.7
N-(9-oxodecyl)acetamide	C12H23NO2	213.172	11.379	4.41251e+06	4.68911e+06	1.01726e+07	865226	3.94636e+06	1.38789e+06
DL-Stachydrine	C7H13NO2	143.094	1.366	360880	336013	298525	602080	568692	638080
Inositol pentakisphosphate	C6H17O21P5	579.895	1.199	35020.9	28188.5	47121.2	85073.5	54775.4	100915
4-Ethylbenzaldehyde	C9H10O	134.073	12.67	560610	875614	658801	812946	603900	798343
Oleoyl ethylamide	C20H39NO	618.602	15.504	4.31306e+06	2.37894e+06	4.17332e+06	4.82476e+06	3.48742e+06	3.91172e+06
D,L-Camphor	C10H16O	152.119	15.014	4.59793e+06	3.29486e+06	3.69114e+06	5.14186e+06	5.05485e+06	4.48883e+06
Nootkatone	C15H22O	218.166	12.531	559726	593667	1.12191e+06	204636	637309	257000
Cuminaldehyde	C10H12O	148.088	12.667	700588	1.1066e+06	909675	1.01468e+06	821680	1.16037e+06
Tropine	C8H15NO	141.115	15.015	1.69912e+06	1.45801e+06	1.38868e+06	1.9002e+06	1.84455e+06	1.74572e+06
Oleamide	C18H35NO	281.27	15.012	1.12957e+09	9.59038e+08	1.01524e+09	1.33608e+09	1.28126e+09	1.14131e+09
trans,trans-2,4-Heptadienal	C7H10O	110.073	15.017	2.30083e+06	2.89128e+06	2.71304e+06	3.9728e+06	3.91227e+06	3.29807e+06
Trigonelline	C7H7NO2	137.047	1.364	235792	205476	188603	1.15634e+06	1.26877e+06	1.90542e+06
Choline	C5H13NO	103.099	1.266	87844.1	362056	232326	440096	481418	565443
Normeperidine	C14H19NO2	233.138	10.992	43861.8	51047.7	134598	19206.4	67560.7	32637.1
Guanine	C5H5N5O	151.049	1.365	86327.2	93122.7	90315.9	395706	300038	248636
p-Cresol	C7H8O	108.057	12.057	748707	957442	830457	850447	918957	1.05028e+06
O-Arachidonoyl ethanolamine	C22H37NO2	347.278	14.133	174709	167915	166430	226882	209464	198810
1-(beta-D-ribofuranosyl)thymine	C10H14N2O6	258.085	1.197	418346	399180	280845	629412	432621	745024
isopentenyl diphosphate	C5H12O7P2	246.006	1.108	8.58502e+06	6.88485e+06	5.86844e+06	4.43918e+06	5.10963e+06	5.5508e+06
D-(+)-Maltose	C12H22O11	364.096	1.357	137141	117996	80199.4	805081	694391	792614
Isophorone	C9H14O	138.104	14.71	2.89807e+06	1.60246e+06	1.7379e+06	3.31893e+06	2.20853e+06	2.04157e+06
Betaine	C5H11NO2	117.079	1.293	1.36322e+07	1.1158e+07	1.0887e+07	1.00046e+07	1.11487e+07	1.22186e+07
(+/-)-2-Hydroxyglutaric acid	C5H8O5	148.037	0.275	714460	7.91634e+06	1.57318e+06	1.5718e+06	334815	193851
(+)-Aphidicolin	C20H34O4	320.234	14.433	10021.3	10351.2	9717.7	415149	304728	371788
DL-Carnitine	C7H15NO3	161.105	1.365	684219	654464	572633	871430	856361	983231
Prulaurasin	C14H17NO6	312.138	14.945	90237	11891.9	9675.1	80033.3	62526.6	102872
Eucalyptol	C10H18O	154.135	10.709	264727	258726	504374	124387	274860	186099
L-Theanine	C7H14N2O3	174.1	1.372	92526.6	65100.7	61555.7	100966	100031	107468
trans-(-)-carveol	C10H16O	152.119	14.706	2.43817e+06	1.96217e+06	2.31482e+06	2.75147e+06	2.43194e+06	2.1982e+06
2-Amino-1,3,4-octadecanetriol	C18H39NO3	317.291	12.365	2.75237e+06	6.51444e+06	3.25193e+06	756156	776304	791269
N6-Acetyl-L-lysine	C8H16N2O3	188.115	1.339	223091	143257	175401	129441	109717	149285
Prolylglycine	C7H12N2O3	172.084	1.354	3.94839e+06	3.17725e+06	2.81214e+06	84038.4	77807.7	96060.4
3-Methylbutanoic acid	C5H10O2	102.068	0.503	562.544	788.865	1190.53	6057.19	2158.1	1501.35
Adenine	C5H5N5	135.054	1.366	136222	118454	128032	689650	762897	853440
(4,8,8-trimethyldecahydro-1,4- methanoazulen-9-yl)methanol	C15H26O	222.197	15.011	3.9193e+06	3.2755e+06	3.43386e+06	4.67374e+06	4.41078e+06	4.00567e+06
Hexadecanamide	C16H33NO	255.255	14.893	2.29458e+08	1.68207e+08	1.9977e+08	2.5458e+08	2.3141e+08	2.31993e+08
Caprolactam	C6H11N O	113.084	14.723	1.0348e+06	560324	502825	1.15216e+06	1.05118e+06	999003
Leucine	C6H13NO2	131.094	1.349	172549	155372	122355	1.66296e+06	198355	1.25831e+06
ET5957500	C10H12O2	164.083	11.488	102323	88176.7	104443	27037.6	26765	39124.9
Name_des	Formula	Molecular Weight	RT [min]	neg_A1	neg_A2	neg_A3	neg_C1	neg_C2	neg_C3
Prostaglandin E2	C20H32O5	352.226	11.92	10113.2	4185.75	6203.97	1.63721e+06	2.09164e+06	1.93656e+06
Androsterone	C19H30O2	290.225	14.126	61503.2	13276.5	33886.6	316671	303475	272404
Xanthine	C5H4N4O2	152.033	9.571	25173.6	65485.5	20740.6	13242.1	20455.8	121233
Ubiquinone 3	C24H34O4	386.245	14.349	15084.2	5160.47	3880.62	146092	123761	105311
Neopterin	C9H11N5O4	253.081	11.165	16588.7	117886	71613.4	20800.5	28409.3	16559.2
Elaidolinolenic acid	C18H30O2	278.225	14.112	8.83598e+06	2.9533e+06	1.35039e+06	6.28461e+06	5.89807e+06	5.6507e+06
Indole-3-acetic acid	C10H9NO2	175.064	10.828	153338	197742	166296	8531.8	7284.62	8336.9
1,6-Hexanediyl bis(phosphate)	C6H12O8P2	274.003	1.277	686597	516536	747611	700200	894339	804041
6-deoxy-6-sulfo-D- fructofuranose 1-phosphate	C6H13O11PS	323.993	1.293	24815.5	26215.7	25982.5	444391	462721	515563
Capryloylglycine	C10H19NO3	201.137	7.715	455117	451917	1.49478e+06	70194.2	285116	81058.2
Reichstein's Substance V	C21H34O5	366.242	12.362	2189.69	1894.23	1890.16	516426	569909	507259
3-Deoxycaryoptinol	C24H34O7	434.23	11.917	3615.13	2391.44	2814.66	10125.3	28521	19647.5
dyspropterin	C9H11N5O3	237.086	10.844	14637.4	212131	60197.8	21003.7	34757.5	17025.4
dITP	C10H15N4O13P3	491.987	1.378	427355	407937	359841	672960	617711	716428
Prostaglandin F2α 1-11-lactone	C20H32O4	336.231	11.17	12364.2	24050.1	13801.4	11496.4	9208.87	5572.58
1-(Decanoyloxy)-3-hydroxy-2- propanyl 3-hydroxydecanoate	C23H44O6	416.316	15.023	144608	35271.3	31393.3	535256	531670	471814
L-(+)-Tartaric acid	C4H6O6	150.017	9.568	22046.2	70362.6	17388.4	13515.6	21415.3	90101.1
13,14-Dihydro-15-keto Prostaglandin J2	C20H30O4	316.205	12.791	69174	10510.2	6908.93	436581	643663	498363
AJ4900000	C2H4O5S	139.978	1.133	109409	73166.2	117329	13441.5	17552.4	9535.9
11-Deoxycortisol	C21H30O4	346.216	13.351	5730.88	6884.72	124774	5076.43	5129.1	5518.88
5-hydroxy-2-oxo-4-ureido-2,5- dihydro-1H-imidazole-5-carboxylic acid	C5H6N4O5	202.034	2.178	7.23677e+07	9.47953e+07	8.65868e+07	9.05018e+07	9.83911e+07	9.33214e+07
O-geranylconiferyl alcohol	C20H28O3	316.205	13.265	27617.9	4539.32	3134.27	370569	492143	378848
kojic acid	C6H6O4	142.025	1.383	3.36796e+07	3.58886e+07	3.69599e+07	5.12977e+07	4.37896e+07	5.39024e+07
Arachidonic acid	C20H32O2	304.241	14.348	1.22499e+06	334552	185026	9.92738e+06	7.7358e+06	7.23607e+06
Leukotriene B4	C20H32O4	336.229	14.21	1.8656e+06	207302	104879	1.32747e+06	1.24386e+06	1.20338e+06
zinniol	C15H22O4	266.156	13.368	7.5792e+06	1.3966e+07	4.19236e+06	4.75386e+06	4.24355e+06	4.12662e+06
UDP-beta-L-threo-pentopyranos-4-ulose	C14H20N2O16P2	534.029	1.395	28515.7	40354.9	31700.4	92215.6	88465.3	85910.5
(3alpha,5beta,8xi,11beta)-3,11,21- Trihydroxypregnan-20-one	C21H34O4	350.244	14.447	49422.7	30659.3	15978.9	100971	74339	85983.2
16-Hydroxyhexadecanoic acid	C16H32O3	272.236	13.832	340440	414981	158468	112652	409902	456273
tetradec-5-ynoic acid	C14H24O2	224.178	13.343	142526	51269.2	45329.4	131113	140447	123622
Galacturonic acid	C6H10O7	194.042	15.041	85458.2	73009	56929.9	107084	136997	114720
11-Deoxy prostaglandin F2β	C20 H34 O4	338.247	13.63	44975.1	240207	102833	66968.1	59622.9	51410.1
3-Hydroxydecanoic acid	C10H20O3	188.142	10.825	24808.4	24645	55953.4	12636.6	20676.1	15701.2
Glycolic acid	C2H4O3	76.0163	15.007	780290	615180	638384	885815	836679	547299
2',3'-Cyclic GMP	C10 H12 N5 O7 P	345.046	1.209	590302	528219	748886	238682	301290	227289
6-Hydroxynicotinic acid	C6H5NO3	139.027	8.854	443885	542354	486508	204192	248873	265414
Caffeine	C8 H10 N4 O2	194.08	1.295	62460.6	65984.8	65397.9	222633	259020	266138
8-Iso-15-keto-prostaglandin-F2β	C20H32O5	352.226	10.784	12674	8441.6	8290.71	148581	220037	155597
Palmitoleic acid	C16 H30 O2	254.225	14.21	2.06057e+08	1.34088e+07	6.31196e+06	1.22475e+08	1.29675e+08	1.26489e+08
Sodium Tetradecyl Sulfate	C14 H29 Na O4 S	316.166	13.279	2104.1	2116.3	2176.7	43009.6	34352	36930.5
7Z-heptadecenoic acid	C17H32O2	268.241	14.446	5.04937e+06	2.36091e+06	889312	9.57753e+06	5.75074e+06	6.02904e+06
5'-Phosphoribosyl-N-formylglycinamide	C8H15N2O9P	314.05	11.677	12131.6	12404.2	12822.7	13750.6	11407.5	10221.2
9-hydroxy-10,12-octadecadienoic acid	C18H32O3	296.236	13.17	689741	804482	584142	271256	641923	658537
8-Amino-7-oxononanoic acid	C9H17NO3	187.122	6.128	1.51596e+06	1.43732e+06	3.73635e+06	145883	867810	156565
